# Supplementary material for: A Mechanism Linking Id2-TGFβ Crosstalk to Reversible Adaptive Plasticity in Neuroblastoma
Source: PLoS One. 2013 Dec 23;8(12):e83521. doi: 10.1371/journal.pone.0083521 (PMC3871549; doi:10.1371/journal.pone.0083521)
Supplement: Table S1 — List of differentially expressed genes in the AD and AI phenotypes of Neuro2a cells and ingenuity pathway of gene expression. (XLS) [file pone.0083521.s003.xls]

## Sheet: Genelist_FDR5_1.5fold_AD_vs_AI
Transcript Cluster ID	Gene Symbol	RefSeq	p-value(AD vs AI)	Ratio(AD vs AI)	Fold-Change(AD vs AI)	Fold-Change(AD vs AI) (Description)	seqname	strand	start	stop	gene_assignment	mrna_assignment	swissprot	unigene	GO_biological_process	GO_cellular_component	GO_molecular_function	pathway	protein_domains
10513739	Tnc	NM_011607	7.07548e-10	0.174663	-5.72531	AD down vs AI	chr4	-	63620822	63707850	NM_011607 // Tnc // tenascin C // 4 C1|4 32.2 cM // 21923 /// ENSMUST00000030056 // Tnc // tenascin C // 4 C1|4 32.2 cM // 21923 /// ENSMUST00000107379 // Tnc // tenascin C // 4 C1|4 32.2 cM // 21923 /// D90343 // Tnc // tenascin C // 4 C1|4 32.2 cM // 21923 /// BC117979 // Tnc // tenascin C // 4 C1|4 32.2 cM // 21923 /// BC117980 // Tnc // tenascin C // 4 C1|4 32.2 cM // 21923 /// ENSMUST0000010…	NM_011607 // RefSeq // Mus musculus tenascin C (Tnc), mRNA. // chr4 // 100 // 90 // 27 // 27 // 0 /// ENSMUST00000030056 // ENSEMBL // Isoform 2 of Tenascin gene:ENSMUSG00000028364 // chr4 // 100 // 90 // 27 // 27 // 0 /// ENSMUST00000107379 // ENSEMBL // Isoform 2 of Tenascin gene:ENSMUSG00000028364 // chr4 // 100 // 90 // 27 // 27 // 0 /// D90343 // GenBank // Mus musculus mRNA for tenascin, co…	NM_011607 // Q8C9Z1 /// NM_011607 // Q80YX1 /// D90343 // Q80YX1 /// D90343 // Q8C9Z1 /// BC117979 // Q148T5 /// BC117979 // Q8C9Z1 /// BC117979 // Q80YX1 /// BC117980 // Q148T4 /// BC117980 // Q8C9Z1 /// BC117980 // Q80YX1	NM_011607 // Mm.454219 // bladder| bone| brain| connective tissue| embryonic tissue| eye| heart| inner ear| intestine| kidney| lung| mammary gland| molar| nasopharynx| pancreas| pineal gland| pituitary gland| prostate| skin| spleen| sympathetic ganglion| testis| thymus| thyroid| uterus| blastocyst| organogenesis| fetus| neonate| juvenile| adult /// ENSMUST00000030056 // Mm.454219 // bladder| bone…	NM_011607 // GO:0007155 // cell adhesion // inferred from electronic annotation /// NM_011607 // GO:0007165 // signal transduction // inferred from electronic annotation /// NM_011607 // GO:0007528 // neuromuscular junction development // inferred from mutant phenotype /// NM_011607 // GO:0008284 // positive regulation of cell proliferation // inferred from direct assay /// NM_011607 // GO:001062…	NM_011607 // GO:0005576 // extracellular region // inferred from direct assay /// NM_011607 // GO:0005578 // proteinaceous extracellular matrix // inferred from electronic annotation /// NM_011607 // GO:0005604 // basement membrane // inferred from direct assay /// ENSMUST00000030056 // GO:0005576 // extracellular region // inferred from direct assay /// ENSMUST00000030056 // GO:0005578 // protei…	NM_011607 // GO:0001968 // fibronectin binding // not recorded /// NM_011607 // GO:0005102 // receptor binding // inferred from electronic annotation /// NM_011607 // GO:0045545 // syndecan binding // not recorded /// ENSMUST00000030056 // GO:0001968 // fibronectin binding // not recorded /// ENSMUST00000030056 // GO:0005102 // receptor binding // inferred from electronic annotation /// ENSMUST00…	---	---
10584024	Opcml	NM_177906	2.8256e-09	0.162183	-6.16588	AD down vs AI	chr9	+	27598854	28733046	NM_177906 // Opcml // opioid binding protein/cell adhesion molecule-like // 9 A4|9 10.0 cM // 330908 /// ENSMUST00000115243 // Opcml // opioid binding protein/cell adhesion molecule-like // 9 A4|9 10.0 cM // 330908 /// BC076581 // Opcml // opioid binding protein/cell adhesion molecule-like // 9 A4|9 10.0 cM // 330908	NM_177906 // RefSeq // Mus musculus opioid binding protein/cell adhesion molecule-like (Opcml), mRNA. // chr9 // 100 // 100 // 27 // 27 // 0 /// ENSMUST00000115243 // ENSEMBL // Opioid binding protein/cell adhesion molecule-like gene:ENSMUSG00000062257 // chr9 // 100 // 100 // 27 // 27 // 0 /// BC076581 // GenBank // Mus musculus opioid binding protein/cell adhesion molecule-like, mRNA (cDNA clon…	BC076581 // Q6DFY2	NM_177906 // Mm.379474 // brain| embryonic tissue| eye| spinal cord| thymus| organogenesis| fetus| juvenile| adult /// ENSMUST00000115243 // Mm.379474 // brain| embryonic tissue| eye| spinal cord| thymus| organogenesis| fetus| juvenile| adult /// BC076581 // Mm.379474 // brain| embryonic tissue| eye| spinal cord| thymus| organogenesis| fetus| juvenile| adult	---	---	---	---	---
10511665	Necab1	NM_178617	4.76272e-09	5.12526	5.12526	AD up vs AI	chr4	-	14879392	15076278	NM_178617 // Necab1 // N-terminal EF-hand calcium binding protein 1 // 4 A2|4 // 69352 /// ENSMUST00000041606 // Necab1 // N-terminal EF-hand calcium binding protein 1 // 4 A2|4 // 69352 /// ENSMUST00000108273 // Necab1 // N-terminal EF-hand calcium binding protein 1 // 4 A2|4 // 69352 /// AY278200 // Necab1 // N-terminal EF-hand calcium binding protein 1 // 4 A2|4 // 69352 /// ENSMUST00000108272…	NM_178617 // RefSeq // Mus musculus N-terminal EF-hand calcium binding protein 1 (Necab1), mRNA. // chr4 // 100 // 100 // 25 // 25 // 0 /// ENSMUST00000041606 // ENSEMBL // N-terminal EF-hand calcium-binding protein 1 gene:ENSMUSG00000040536 // chr4 // 100 // 100 // 25 // 25 // 0 /// ENSMUST00000108273 // ENSEMBL // N-terminal EF-hand calcium-binding protein 1 gene:ENSMUSG00000040536 // chr4 // 1…	NM_178617 // Q8BG18 /// AY278200 // Q8BG18	NM_178617 // Mm.389031 // bladder| brain| embryonic tissue| eye| liver| mammary gland| pancreas| spinal cord| testis| organogenesis| fetus| juvenile| adult /// ENSMUST00000041606 // Mm.389031 // bladder| brain| embryonic tissue| eye| liver| mammary gland| pancreas| spinal cord| testis| organogenesis| fetus| juvenile| adult /// ENSMUST00000108273 // Mm.389031 // bladder| brain| embryonic tissue| e…	NM_178617 // GO:0008150 // biological_process // no biological data available /// NM_178617 // GO:0017000 // antibiotic biosynthetic process // inferred from electronic annotation /// ENSMUST00000041606 // GO:0008150 // biological_process // no biological data available /// ENSMUST00000041606 // GO:0017000 // antibiotic biosynthetic process // inferred from electronic annotation /// ENSMUST000001…	NM_178617 // GO:0005737 // cytoplasm // not recorded /// ENSMUST00000041606 // GO:0005737 // cytoplasm // not recorded /// ENSMUST00000108273 // GO:0005737 // cytoplasm // not recorded /// AY278200 // GO:0005737 // cytoplasm // not recorded /// ENSMUST00000108272 // GO:0005737 // cytoplasm // not recorded	NM_178617 // GO:0003674 // molecular_function // no biological data available /// NM_178617 // GO:0005509 // calcium ion binding // inferred from electronic annotation /// NM_178617 // GO:0016491 // oxidoreductase activity // inferred from electronic annotation /// ENSMUST00000041606 // GO:0003674 // molecular_function // no biological data available /// ENSMUST00000041606 // GO:0005509 // calciu…	---	---
10531931	Sparcl1	NM_010097	8.18865e-09	0.16268	-6.14703	AD down vs AI	chr5	-	104508127	104542752	NM_010097 // Sparcl1 // SPARC-like 1 // 5 E4|5 55.0 cM // 13602 /// ENSMUST00000031249 // Sparcl1 // SPARC-like 1 // 5 E4|5 55.0 cM // 13602 /// U77330 // Sparcl1 // SPARC-like 1 // 5 E4|5 55.0 cM // 13602	NM_010097 // RefSeq // Mus musculus SPARC-like 1 (Sparcl1), mRNA. // chr5 // 100 // 97 // 32 // 32 // 0 /// ENSMUST00000031249 // ENSEMBL // SPARC-like protein 1 gene:ENSMUSG00000029309 // chr5 // 100 // 97 // 32 // 32 // 0 /// U77330 // GenBank // Mus musculus extracellular matrix protein precursor SC1 mRNA, complete cds. // chr5 // 100 // 97 // 32 // 32 // 0	NM_010097 // Q3TYD5 /// NM_010097 // Q3UYK7 /// U77330 // P70663 /// U77330 // Q3TYD5 /// U77330 // Q3UYK7	NM_010097 // Mm.29027 // bladder| brain| connective tissue| dorsal root ganglion| embryonic tissue| eye| heart| inner ear| intestine| joint| kidney| liver| lung| lymph node| mammary gland| molar| muscle| nasopharynx| ovary| pancreas| pineal gland| pituitary gland| prostate| skin| spinal cord| spleen| stomach| sympathetic ganglion| testis| thymus| thyroid| vagina| organogenesis| fetus| neonate| ju…	NM_010097 // GO:0007165 // signal transduction // inferred from electronic annotation /// ENSMUST00000031249 // GO:0007165 // signal transduction // inferred from electronic annotation /// U77330 // GO:0007165 // signal transduction // inferred from electronic annotation	NM_010097 // GO:0005576 // extracellular region // inferred from electronic annotation /// NM_010097 // GO:0005578 // proteinaceous extracellular matrix // inferred from electronic annotation /// NM_010097 // GO:0045202 // synapse // not recorded /// ENSMUST00000031249 // GO:0005576 // extracellular region // inferred from electronic annotation /// ENSMUST00000031249 // GO:0005578 // proteinaceou…	NM_010097 // GO:0005509 // calcium ion binding // inferred from electronic annotation /// ENSMUST00000031249 // GO:0005509 // calcium ion binding // inferred from electronic annotation /// U77330 // GO:0005509 // calcium ion binding // inferred from electronic annotation	---	---
10397606	Tshr	NM_011648	8.96023e-09	0.374602	-2.6695	AD down vs AI	chr12	+	92639450	92778949	NM_011648 // Tshr // thyroid stimulating hormone receptor // 12 D3|12 37.0 cM // 22095 /// NM_001113404 // Tshr // thyroid stimulating hormone receptor // 12 D3|12 37.0 cM // 22095 /// ENSMUST00000021346 // Tshr // thyroid stimulating hormone receptor // 12 D3|12 37.0 cM // 22095 /// ENSMUST00000021343 // Tshr // thyroid stimulating hormone receptor // 12 D3|12 37.0 cM // 22095 /// BC086691 // Ts…	NM_011648 // RefSeq // Mus musculus thyroid stimulating hormone receptor (Tshr), transcript variant 1, mRNA. // chr12 // 100 // 90 // 35 // 35 // 0 /// NM_001113404 // RefSeq // Mus musculus thyroid stimulating hormone receptor (Tshr), transcript variant 2, mRNA. // chr12 // 100 // 72 // 28 // 28 // 0 /// ENSMUST00000021346 // ENSEMBL // Thyrotropin receptor gene:ENSMUSG00000020963 // chr12 // 10…	NM_011648 // P47750 /// NM_001113404 // Q78U67 /// BC086691 // P47750	NM_011648 // Mm.173847 // bladder| brain| embryonic tissue| eye| kidney| mammary gland| skin| spinal cord| thyroid| uterus| vagina| organogenesis| fetus| neonate| juvenile| adult /// NM_001113404 // Mm.173847 // bladder| brain| embryonic tissue| eye| kidney| mammary gland| skin| spinal cord| thyroid| uterus| vagina| organogenesis| fetus| neonate| juvenile| adult /// ENSMUST00000021346 // Mm.17384…	NM_011648 // GO:0007165 // signal transduction // inferred from electronic annotation /// NM_011648 // GO:0007165 // signal transduction // not recorded /// NM_011648 // GO:0007186 // G-protein coupled receptor protein signaling pathway // inferred from electronic annotation /// NM_011648 // GO:0007186 // G-protein coupled receptor protein signaling pathway // not recorded /// NM_011648 // GO:000…	NM_011648 // GO:0005886 // plasma membrane // inferred from direct assay /// NM_011648 // GO:0016020 // membrane // inferred from electronic annotation /// NM_011648 // GO:0016021 // integral to membrane // inferred from electronic annotation /// NM_001113404 // GO:0005886 // plasma membrane // inferred from direct assay /// NM_001113404 // GO:0016020 // membrane // inferred from electronic annot…	NM_011648 // GO:0004871 // signal transducer activity // inferred from electronic annotation /// NM_011648 // GO:0004872 // receptor activity // inferred from electronic annotation /// NM_011648 // GO:0004930 // G-protein coupled receptor activity // inferred from electronic annotation /// NM_011648 // GO:0004996 // thyroid-stimulating hormone receptor activity // inferred from direct assay /// N…	NM_011648 // GenMAPP // GPCRDB_Class_A_Rhodopsin-like /// NM_011648 // GenMAPP // Peptide_GPCRs /// BC086691 // GenMAPP // GPCRDB_Class_A_Rhodopsin-like /// BC086691 // GenMAPP // Peptide_GPCRs	---
10590279	Myrip	NM_144557	1.14386e-08	3.3458	3.3458	AD up vs AI	chr9	+	120213191	120383952	NM_144557 // Myrip // myosin VIIA and Rab interacting protein // 9 F4|9 // 245049 /// ENSMUST00000048121 // Myrip // myosin VIIA and Rab interacting protein // 9 F4|9 // 245049 /// BC129851 // Myrip // myosin VIIA and Rab interacting protein // 9 F4|9 // 245049	NM_144557 // RefSeq // Mus musculus myosin VIIA and Rab interacting protein (Myrip), mRNA. // chr9 // 100 // 100 // 35 // 35 // 0 /// ENSMUST00000048121 // ENSEMBL // Rab effector MyRIP gene:ENSMUSG00000041794 // chr9 // 100 // 100 // 35 // 35 // 0 /// BC129851 // GenBank // Mus musculus myosin VIIA and Rab interacting protein, mRNA (cDNA clone MGC:150051 IMAGE:40109680), complete cds. // chr9 //…	NM_144557 // Q8K3I4 /// BC129851 // A1L320 /// BC129851 // Q8K3I4	NM_144557 // Mm.100936 // brain| embryonic tissue| eye| fertilized ovum| ovary| pineal gland| salivary gland| skin|oocyte| zygote| fetus| neonate| juvenile| adult /// ENSMUST00000048121 // Mm.100936 // brain| embryonic tissue| eye| fertilized ovum| ovary| pineal gland| salivary gland| skin|oocyte| zygote| fetus| neonate| juvenile| adult /// BC129851 // Mm.100936 // brain| embryonic tissue| eye| f…	NM_144557 // GO:0006886 // intracellular protein transport // inferred from electronic annotation /// NM_144557 // GO:0030050 // vesicle transport along actin filament // traceable author statement /// ENSMUST00000048121 // GO:0006886 // intracellular protein transport // inferred from electronic annotation /// ENSMUST00000048121 // GO:0030050 // vesicle transport along actin filament // traceabl…	NM_144557 // GO:0001750 // photoreceptor outer segment // inferred from direct assay /// NM_144557 // GO:0005737 // cytoplasm // inferred from electronic annotation /// NM_144557 // GO:0015629 // actin cytoskeleton // inferred from direct assay /// NM_144557 // GO:0042470 // melanosome // inferred from direct assay /// NM_144557 // GO:0045202 // synapse // inferred from direct assay /// ENSMUST00…	NM_144557 // GO:0003779 // actin binding // inferred from direct assay /// NM_144557 // GO:0005515 // protein binding // inferred from physical interaction /// NM_144557 // GO:0008270 // zinc ion binding // inferred from electronic annotation /// NM_144557 // GO:0017022 // myosin binding // inferred from direct assay /// NM_144557 // GO:0017022 // myosin binding // not recorded /// NM_144557 // G…	---	---
10467979	Scd1	NM_009127	1.39654e-08	0.0727687	-13.7422	AD down vs AI	chr19	-	44468945	44482157	NM_009127 // Scd1 // stearoyl-Coenzyme A desaturase 1 // 19 C3|19 43.0 cM // 20249 /// ENSMUST00000041331 // Scd1 // stearoyl-Coenzyme A desaturase 1 // 19 C3|19 43.0 cM // 20249 /// BC007474 // Scd1 // stearoyl-Coenzyme A desaturase 1 // 19 C3|19 43.0 cM // 20249	NM_009127 // RefSeq // Mus musculus stearoyl-Coenzyme A desaturase 1 (Scd1), mRNA. // chr19 // 100 // 100 // 23 // 23 // 0 /// ENSMUST00000041331 // ENSEMBL // Acyl-CoA desaturase 1 gene:ENSMUSG00000037071 // chr19 // 100 // 91 // 21 // 21 // 0 /// BC007474 // GenBank // Mus musculus stearoyl-Coenzyme A desaturase 1, mRNA (cDNA clone MGC:6427 IMAGE:3599932), complete cds. // chr19 // 100 // 91 //…	NM_009127 // Q547C4 /// NM_009127 // Q3UXG5 /// BC007474 // P13516 /// BC007474 // Q547C4 /// BC007474 // Q3UXG5	NM_009127 // Mm.267377 // adrenal gland| bladder| blood| bone| bone marrow| brain| connective tissue| embryonic tissue| epididymis| extraembryonic tissue| eye| heart| inner ear| intestine| kidney| liver| lung| lymph node| mammary gland| molar| muscle| nasopharynx| pancreas| prostate| salivary gland| skin| spleen| stomach| sympathetic ganglion| testis| thymus| thyroid| vagina| cleavage| blastocyst…	NM_009127 // GO:0006629 // lipid metabolic process // inferred from electronic annotation /// NM_009127 // GO:0006633 // fatty acid biosynthetic process // inferred from mutant phenotype /// NM_009127 // GO:0008152 // metabolic process // not recorded /// NM_009127 // GO:0008610 // lipid biosynthetic process // inferred from electronic annotation /// NM_009127 // GO:0010873 // positive regulation…	NM_009127 // GO:0005783 // endoplasmic reticulum // inferred from electronic annotation /// NM_009127 // GO:0005792 // microsome // not recorded /// NM_009127 // GO:0016020 // membrane // inferred from electronic annotation /// NM_009127 // GO:0016021 // integral to membrane // inferred from electronic annotation /// ENSMUST00000041331 // GO:0005783 // endoplasmic reticulum // inferred from elect…	NM_009127 // GO:0004768 // stearoyl-CoA 9-desaturase activity // not recorded /// NM_009127 // GO:0005506 // iron ion binding // inferred from electronic annotation /// NM_009127 // GO:0016491 // oxidoreductase activity // inferred from electronic annotation /// NM_009127 // GO:0016717 // oxidoreductase activity, acting on paired donors, with oxidation of a pair of donors resulting in the reducti…	BC007474 // GenMAPP // Fatty_Acid_Synthesis	---
10393936	Cbr2	NM_007621	1.59053e-08	0.128471	-7.78388	AD down vs AI	chr11	-	120590803	120593309	NM_007621 // Cbr2 // carbonyl reductase 2 // 11 E2|11 72.5 cM // 12409 /// ENSMUST00000026148 // Cbr2 // carbonyl reductase 2 // 11 E2|11 72.5 cM // 12409 /// BC010758 // Cbr2 // carbonyl reductase 2 // 11 E2|11 72.5 cM // 12409 /// ENSMUST00000106147 // Cbr2 // carbonyl reductase 2 // 11 E2|11 72.5 cM // 12409 /// ENSMUST00000154565 // Cbr2 // carbonyl reductase 2 // 11 E2|11 72.5 cM // 12409	NM_007621 // RefSeq // Mus musculus carbonyl reductase 2 (Cbr2), mRNA. // chr11 // 100 // 100 // 28 // 28 // 0 /// ENSMUST00000026148 // ENSEMBL // Carbonyl reductase [NADPH] 2 gene:ENSMUSG00000025150 // chr11 // 100 // 100 // 28 // 28 // 0 /// BC010758 // GenBank // Mus musculus carbonyl reductase 2, mRNA (cDNA clone MGC:18465 IMAGE:4219349), complete cds. // chr11 // 100 // 100 // 28 // 28 // 0…	NM_007621 // Q542P5 /// NM_007621 // P08074 /// BC010758 // P08074 /// BC010758 // Q542P5	NM_007621 // Mm.21454 // bone| brain| embryonic tissue| eye| heart| intestine| joint| kidney| lung| mammary gland| muscle| nasopharynx| pituitary gland| prostate| salivary gland| skin| testis| thymus| thyroid| tongue| uterus| cleavage| organogenesis| fetus| neonate| juvenile| adult /// ENSMUST00000026148 // Mm.21454 // bone| brain| embryonic tissue| eye| heart| intestine| joint| kidney| lung| mam…	NM_007621 // GO:0006116 // NADH oxidation // traceable author statement /// NM_007621 // GO:0051262 // protein tetramerization // inferred from direct assay /// NM_007621 // GO:0055114 // oxidation reduction // inferred from electronic annotation /// ENSMUST00000026148 // GO:0006116 // NADH oxidation // traceable author statement /// ENSMUST00000026148 // GO:0051262 // protein tetramerization // …	NM_007621 // GO:0005739 // mitochondrion // inferred from direct assay /// ENSMUST00000026148 // GO:0005739 // mitochondrion // inferred from direct assay /// BC010758 // GO:0005739 // mitochondrion // inferred from direct assay /// ENSMUST00000106147 // GO:0005739 // mitochondrion // inferred from direct assay /// ENSMUST00000154565 // GO:0005739 // mitochondrion // inferred from direct assay	NM_007621 // GO:0003824 // catalytic activity // inferred from electronic annotation /// NM_007621 // GO:0004090 // carbonyl reductase (NADPH) activity // inferred from direct assay /// NM_007621 // GO:0004090 // carbonyl reductase (NADPH) activity // traceable author statement /// NM_007621 // GO:0005488 // binding // inferred from electronic annotation /// NM_007621 // GO:0005515 // protein bin…	---	ENSMUST00000026148 // Pfam // IPR001509 // NAD-dependent epimerase/dehydratase /// ENSMUST00000106147 // Pfam // IPR002198 // Short-chain dehydrogenase/reductase SDR /// ENSMUST00000154565 // Pfam // IPR002198 // Short-chain dehydrogenase/reductase SDR
10513776	Astn2	NM_207109	1.89873e-08	3.16852	3.16852	AD up vs AI	chr4	-	65041837	66065655	NM_207109 // Astn2 // astrotactin 2 // 4 C1|4 // 56079 /// NM_019514 // Astn2 // astrotactin 2 // 4 C1|4 // 56079 /// ENSMUST00000068214 // Astn2 // astrotactin 2 // 4 C1|4 // 56079 /// ENSMUST00000084496 // Astn2 // astrotactin 2 // 4 C1|4 // 56079 /// AF116573 // Astn2 // astrotactin 2 // 4 C1|4 // 56079 /// ENSMUST00000030064 // Astn2 // astrotactin 2 // 4 C1|4 // 56079	NM_207109 // RefSeq // Mus musculus astrotactin 2 (Astn2), transcript variant 2, mRNA. // chr4 // 100 // 100 // 26 // 26 // 0 /// NM_019514 // RefSeq // Mus musculus astrotactin 2 (Astn2), transcript variant 1, mRNA. // chr4 // 100 // 96 // 25 // 25 // 0 /// ENSMUST00000068214 // ENSEMBL // Isoform 1 of Astrotactin-2 gene:ENSMUSG00000028373 // chr4 // 100 // 100 // 26 // 26 // 0 /// ENSMUST000000…	AF116573 // Q9QY74	NM_207109 // Mm.445312 // brain| dorsal root ganglion| eye| turbinate| fetus| juvenile| adult /// NM_019514 // Mm.445312 // brain| dorsal root ganglion| eye| turbinate| fetus| juvenile| adult /// ENSMUST00000068214 // Mm.445312 // brain| dorsal root ganglion| eye| turbinate| fetus| juvenile| adult /// ENSMUST00000084496 // Mm.445312 // brain| dorsal root ganglion| eye| turbinate| fetus| juvenile|…	NM_207109 // GO:0008150 // biological_process // no biological data available /// NM_019514 // GO:0008150 // biological_process // no biological data available /// ENSMUST00000068214 // GO:0008150 // biological_process // no biological data available /// ENSMUST00000084496 // GO:0008150 // biological_process // no biological data available /// AF116573 // GO:0008150 // biological_process // no bi…	NM_207109 // GO:0005575 // cellular_component // no biological data available /// NM_207109 // GO:0016020 // membrane // inferred from electronic annotation /// NM_207109 // GO:0016021 // integral to membrane // inferred from electronic annotation /// NM_019514 // GO:0005575 // cellular_component // no biological data available /// NM_019514 // GO:0016020 // membrane // inferred from electronic a…	NM_207109 // GO:0003674 // molecular_function // no biological data available /// NM_019514 // GO:0003674 // molecular_function // no biological data available /// ENSMUST00000068214 // GO:0003674 // molecular_function // no biological data available /// ENSMUST00000084496 // GO:0003674 // molecular_function // no biological data available /// AF116573 // GO:0003674 // molecular_function // no bi…	---	ENSMUST00000068214 // Pfam // IPR003961 // Fibronectin, type III /// ENSMUST00000084496 // Pfam // IPR003961 // Fibronectin, type III /// ENSMUST00000030064 // Pfam // IPR003961 // Fibronectin, type III
10536845	Flnc	NM_001081185	1.99143e-08	0.432911	-2.30995	AD down vs AI	chr6	+	29383459	29411881	NM_001081185 // Flnc // filamin C, gamma // 6 A3.3|6 8.5 cM // 68794 /// ENSMUST00000090474 // Flnc // filamin C, gamma // 6 A3.3|6 8.5 cM // 68794 /// BC151097 // Flnc // filamin C, gamma // 6 A3.3|6 8.5 cM // 68794 /// ENSMUST00000090472 // Flnc // filamin C, gamma // 6 A3.3|6 8.5 cM // 68794	NM_001081185 // RefSeq // Mus musculus filamin C, gamma (Flnc), mRNA. // chr6 // 100 // 100 // 49 // 49 // 0 /// ENSMUST00000090474 // ENSEMBL // Uncharacterized protein gene:ENSMUSG00000068699 // chr6 // 100 // 100 // 49 // 49 // 0 /// BC151097 // GenBank // Mus musculus filamin C, gamma, mRNA (cDNA clone MGC:184010 IMAGE:9088010), complete cds. // chr6 // 100 // 100 // 49 // 49 // 0 /// ENSMUST…	NM_001081185 // Q3UXJ8 /// NM_001081185 // Q8VHX6 /// BC151097 // Q8VHX6 /// BC151097 // Q3UXJ8	NM_001081185 // Mm.39046 // bladder| bone| brain| embryonic tissue| extraembryonic tissue| eye| heart| inner ear| intestine| kidney| mammary gland| muscle| oviduct| pancreas| salivary gland| spinal cord| testis| tongue| uterus| organogenesis| fetus| neonate| juvenile| adult /// ENSMUST00000090474 // Mm.39046 // bladder| bone| brain| embryonic tissue| extraembryonic tissue| eye| heart| inner ear| …	NM_001081185 // GO:0030029 // actin filament-based process // traceable author statement /// NM_001081185 // GO:0048747 // muscle fiber development // inferred from direct assay /// ENSMUST00000090474 // GO:0030029 // actin filament-based process // traceable author statement /// ENSMUST00000090474 // GO:0048747 // muscle fiber development // inferred from direct assay /// BC151097 // GO:0030029 …	NM_001081185 // GO:0005737 // cytoplasm // inferred from electronic annotation /// NM_001081185 // GO:0005856 // cytoskeleton // inferred from electronic annotation /// NM_001081185 // GO:0015629 // actin cytoskeleton // traceable author statement /// NM_001081185 // GO:0016020 // membrane // inferred from electronic annotation /// ENSMUST00000090474 // GO:0005737 // cytoplasm // inferred from el…	NM_001081185 // GO:0003779 // actin binding // traceable author statement /// ENSMUST00000090474 // GO:0003779 // actin binding // traceable author statement /// BC151097 // GO:0003779 // actin binding // traceable author statement /// ENSMUST00000090472 // GO:0003779 // actin binding // traceable author statement	---	---
10530841	Igfbp7	NM_001159518	2.20296e-08	2.18442	2.18442	AD up vs AI	chr5	-	77778270	77837070	NM_001159518 // Igfbp7 // insulin-like growth factor binding protein 7 // 5 C3.3|5 // 29817 /// NM_008048 // Igfbp7 // insulin-like growth factor binding protein 7 // 5 C3.3|5 // 29817 /// ENSMUST00000046746 // Igfbp7 // insulin-like growth factor binding protein 7 // 5 C3.3|5 // 29817 /// BC092538 // Igfbp7 // insulin-like growth factor binding protein 7 // 5 C3.3|5 // 29817 /// ENSMUST000000728…	NM_001159518 // RefSeq // Mus musculus insulin-like growth factor binding protein 7 (Igfbp7), transcript variant 1, mRNA. // chr5 // 100 // 100 // 25 // 25 // 0 /// NM_008048 // RefSeq // Mus musculus insulin-like growth factor binding protein 7 (Igfbp7), transcript variant 2, mRNA. // chr5 // 100 // 100 // 25 // 25 // 0 /// ENSMUST00000046746 // ENSEMBL // insulin-like growth factor-binding prot…	NM_008048 // Q3U131 /// NM_008048 // Q3UFA6 /// NM_008048 // Q811C8 /// BC092538 // A0A5E1 /// BC092538 // Q3U131 /// BC092538 // Q3UFA6 /// BC092538 // Q811C8	NM_001159518 // Mm.233470 // adrenal gland| bladder| blood| bone| brain| dorsal root ganglion| embryonic tissue| extraembryonic tissue| eye| heart| intestine| kidney| liver| lung| lymph node| mammary gland| muscle| ovary| pancreas| pituitary gland| prostate| salivary gland| skin| spinal cord| spleen| stomach| sympathetic ganglion| testis| thymus| thyroid| uterus| vagina|oocyte| organogenesis| fet…	NM_001159518 // GO:0001558 // regulation of cell growth // inferred from electronic annotation /// NM_001159518 // GO:0007155 // cell adhesion // inferred from electronic annotation /// NM_001159518 // GO:0050810 // regulation of steroid biosynthetic process // not recorded /// NM_008048 // GO:0001558 // regulation of cell growth // inferred from electronic annotation /// NM_008048 // GO:0007155 …	NM_001159518 // GO:0005576 // extracellular region // inferred from electronic annotation /// NM_001159518 // GO:0005615 // extracellular space // not recorded /// NM_008048 // GO:0005576 // extracellular region // inferred from electronic annotation /// NM_008048 // GO:0005615 // extracellular space // not recorded /// ENSMUST00000046746 // GO:0005576 // extracellular region // inferred from ele…	NM_001159518 // GO:0005520 // insulin-like growth factor binding // inferred from electronic annotation /// NM_001159518 // GO:0019838 // growth factor binding // inferred from electronic annotation /// NM_008048 // GO:0005520 // insulin-like growth factor binding // inferred from electronic annotation /// NM_008048 // GO:0019838 // growth factor binding // inferred from electronic annotation ///…	---	---
10399421	Mycn	NM_008709	2.9234e-08	3.51334	3.51334	AD up vs AI	chr12	-	12942899	12948514	NM_008709 // Mycn // v-myc myelocytomatosis viral related oncogene, neuroblastoma derived (avian) // 12 A3-B|12 4.0 cM // 18109 /// ENSMUST00000043396 // Mycn // v-myc myelocytomatosis viral related oncogene, neuroblastoma derived (avian) // 12 A3-B|12 4.0 cM // 18109 /// ENSMUST00000130990 // Mycn // v-myc myelocytomatosis viral related oncogene, neuroblastoma derived (avian) // 12 A3-B|12 4.0 c…	NM_008709 // RefSeq // Mus musculus v-myc myelocytomatosis viral related oncogene, neuroblastoma derived (avian) (Mycn), mRNA. // chr12 // 100 // 96 // 26 // 26 // 0 /// ENSMUST00000043396 // ENSEMBL // N-myc proto-oncogene protein gene:ENSMUSG00000037169 // chr12 // 100 // 96 // 26 // 26 // 0 /// ENSMUST00000130990 // ENSEMBL // N-myc proto-oncogene protein gene:ENSMUSG00000037169 // chr12 // 10…	NM_008709 // Q3UII1 /// BC005453 // Q923F4 /// BC005453 // Q3UII1	NM_008709 // Mm.16469 // bone marrow| brain| embryonic tissue| extraembryonic tissue| eye| heart| inner ear| kidney| liver| lung| mammary gland| pancreas| skin| stomach| testis| blastocyst| gastrula| organogenesis| fetus| neonate| juvenile| adult /// ENSMUST00000043396 // Mm.16469 // bone marrow| brain| embryonic tissue| extraembryonic tissue| eye| heart| inner ear| kidney| liver| lung| mammary g…	NM_008709 // GO:0001502 // cartilage condensation // inferred from mutant phenotype /// NM_008709 // GO:0002053 // positive regulation of mesenchymal cell proliferation // inferred from mutant phenotype /// NM_008709 // GO:0006355 // regulation of transcription, DNA-dependent // inferred from electronic annotation /// NM_008709 // GO:0008284 // positive regulation of cell proliferation // inferre…	NM_008709 // GO:0005634 // nucleus // inferred from direct assay /// ENSMUST00000043396 // GO:0005634 // nucleus // inferred from direct assay /// ENSMUST00000130990 // GO:0005634 // nucleus // inferred from direct assay /// BC005453 // GO:0005634 // nucleus // inferred from direct assay	NM_008709 // GO:0003677 // DNA binding // inferred from electronic annotation /// NM_008709 // GO:0003700 // sequence-specific DNA binding transcription factor activity // inferred from electronic annotation /// NM_008709 // GO:0005515 // protein binding // inferred from physical interaction /// NM_008709 // GO:0030528 // transcription regulator activity // inferred from electronic annotation ///…	---	---
10407173	Il6st	NM_010560	3.36669e-08	0.549757	-1.81899	AD down vs AI	chr13	+	113254317	113297049	NM_010560 // Il6st // interleukin 6 signal transducer // 13 D2.2|13 67.0 cM // 16195 /// ENSMUST00000070731 // Il6st // interleukin 6 signal transducer // 13 D2.2|13 67.0 cM // 16195 /// BC058679 // Il6st // interleukin 6 signal transducer // 13 D2.2|13 67.0 cM // 16195	NM_010560 // RefSeq // Mus musculus interleukin 6 signal transducer (Il6st), mRNA. // chr13 // 100 // 100 // 36 // 36 // 0 /// ENSMUST00000070731 // ENSEMBL // Interleukin-6 receptor subunit beta gene:ENSMUSG00000021756 // chr13 // 100 // 100 // 36 // 36 // 0 /// BC058679 // GenBank // Mus musculus interleukin 6 signal transducer, mRNA (cDNA clone MGC:76374 IMAGE:6834623), complete cds. // chr13 …	NM_010560 // Q3UQA0 /// NM_010560 // Q00560 /// BC058679 // Q6PDI9 /// BC058679 // Q3UQA0 /// BC058679 // Q00560	NM_010560 // Mm.4364 // bladder| blood| bone| bone marrow| brain| connective tissue| embryonic tissue| extraembryonic tissue| eye| fertilized ovum| heart| inner ear| intestine| joint| kidney| liver| lung| mammary gland| muscle| ovary| pancreas| prostate| salivary gland| skin| spleen| testis| thymus| thyroid|oocyte| unfertilized ovum| zygote| cleavage| blastocyst| organogenesis| fetus| neonate| ju…	NM_010560 // GO:0005977 // glycogen metabolic process // inferred from mutant phenotype /// NM_010560 // GO:0006642 // triglyceride mobilization // not recorded /// NM_010560 // GO:0007165 // signal transduction // inferred from direct assay /// NM_010560 // GO:0007165 // signal transduction // inferred from electronic annotation /// NM_010560 // GO:0007259 // JAK-STAT cascade // not recorded ///…	NM_010560 // GO:0009897 // external side of plasma membrane // inferred from direct assay /// NM_010560 // GO:0016020 // membrane // inferred from electronic annotation /// NM_010560 // GO:0016021 // integral to membrane // inferred from electronic annotation /// ENSMUST00000070731 // GO:0009897 // external side of plasma membrane // inferred from direct assay /// ENSMUST00000070731 // GO:0016020…	NM_010560 // GO:0004872 // receptor activity // inferred from electronic annotation /// NM_010560 // GO:0004896 // cytokine receptor activity // inferred from electronic annotation /// NM_010560 // GO:0004921 // interleukin-11 receptor activity // inferred from direct assay /// NM_010560 // GO:0005515 // protein binding // inferred from physical interaction /// NM_010560 // GO:0019970 // interleu…	---	---
10492091	Smad9	NM_019483	3.93784e-08	2.99014	2.99014	AD up vs AI	chr3	+	54559504	54605179	NM_019483 // Smad9 // MAD homolog 9 (Drosophila) // 3|3 D // 55994 /// ENSMUST00000029371 // Smad9 // MAD homolog 9 (Drosophila) // 3|3 D // 55994 /// AY145520 // Smad9 // MAD homolog 9 (Drosophila) // 3|3 D // 55994	NM_019483 // RefSeq // Mus musculus MAD homolog 9 (Drosophila) (Smad9), mRNA. // chr3 // 100 // 100 // 27 // 27 // 0 /// ENSMUST00000029371 // ENSEMBL // Mothers against decapentaplegic homolog 9 gene:ENSMUSG00000027796 // chr3 // 100 // 100 // 27 // 27 // 0 /// AY145520 // GenBank // Mus musculus SMAD8 protein mRNA, complete cds. // chr3 // 100 // 70 // 19 // 19 // 0	NM_019483 // Q3UVC6 /// AY145520 // Q9JIW5 /// AY145520 // Q3UVC6	NM_019483 // Mm.244353 // bone marrow| brain| dorsal root ganglion| embryonic tissue| intestine| spleen| organogenesis| fetus| juvenile /// ENSMUST00000029371 // Mm.244353 // bone marrow| brain| dorsal root ganglion| embryonic tissue| intestine| spleen| organogenesis| fetus| juvenile /// AY145520 // Mm.244353 // bone marrow| brain| dorsal root ganglion| embryonic tissue| intestine| spleen| organo…	NM_019483 // GO:0001880 // Mullerian duct regression // not recorded /// NM_019483 // GO:0006350 // transcription // inferred from electronic annotation /// NM_019483 // GO:0006355 // regulation of transcription, DNA-dependent // inferred from electronic annotation /// NM_019483 // GO:0006468 // protein phosphorylation // inferred from direct assay /// NM_019483 // GO:0007179 // transforming grow…	NM_019483 // GO:0005622 // intracellular // inferred from electronic annotation /// NM_019483 // GO:0005634 // nucleus // inferred from direct assay /// NM_019483 // GO:0005667 // transcription factor complex // inferred from electronic annotation /// NM_019483 // GO:0005737 // cytoplasm // inferred from direct assay /// ENSMUST00000029371 // GO:0005622 // intracellular // inferred from electroni…	NM_019483 // GO:0003700 // sequence-specific DNA binding transcription factor activity // inferred from electronic annotation /// NM_019483 // GO:0005515 // protein binding // inferred from physical interaction /// ENSMUST00000029371 // GO:0003700 // sequence-specific DNA binding transcription factor activity // inferred from electronic annotation /// ENSMUST00000029371 // GO:0005515 // protein b…	AY145520 // GenMAPP // TGF_Beta_Signaling_Pathway	---
10349319	Sctr	NM_001012322	3.96697e-08	3.77615	3.77615	AD up vs AI	chr1	+	121903555	121960115	NM_001012322 // Sctr // secretin receptor // 1 E2.3|1 // 319229 /// ENSMUST00000072886 // Sctr // secretin receptor // 1 E2.3|1 // 319229 /// BC089355 // Sctr // secretin receptor // 1 E2.3|1 // 319229 /// ENSMUST00000097613 // Sctr // secretin receptor // 1 E2.3|1 // 319229	NM_001012322 // RefSeq // Mus musculus secretin receptor (Sctr), mRNA. // chr1 // 100 // 100 // 25 // 25 // 0 /// ENSMUST00000072886 // ENSEMBL // secretin receptor gene:ENSMUSG00000026387 // chr1 // 100 // 84 // 21 // 21 // 0 /// BC089355 // GenBank // Mus musculus secretin receptor, mRNA (cDNA clone MGC:102218 IMAGE:30551620), complete cds. // chr1 // 100 // 92 // 23 // 23 // 0 /// ENSMUST00000…	NM_001012322 // Q5FWI2 /// BC089355 // Q5FWI2	NM_001012322 // Mm.189223 // brain| embryonic tissue| eye| intestine| stomach| fetus| adult /// ENSMUST00000072886 // Mm.189223 // brain| embryonic tissue| eye| intestine| stomach| fetus| adult /// BC089355 // Mm.189223 // brain| embryonic tissue| eye| intestine| stomach| fetus| adult /// ENSMUST00000097613 // Mm.189223 // brain| embryonic tissue| eye| intestine| stomach| fetus| adult	NM_001012322 // GO:0007165 // signal transduction // inferred from electronic annotation /// NM_001012322 // GO:0007165 // signal transduction // not recorded /// NM_001012322 // GO:0007166 // cell surface receptor linked signaling pathway // inferred from electronic annotation /// NM_001012322 // GO:0007186 // G-protein coupled receptor protein signaling pathway // inferred from electronic annot…	NM_001012322 // GO:0005886 // plasma membrane // inferred from electronic annotation /// NM_001012322 // GO:0016020 // membrane // inferred from electronic annotation /// NM_001012322 // GO:0016021 // integral to membrane // inferred from electronic annotation /// ENSMUST00000072886 // GO:0005886 // plasma membrane // inferred from electronic annotation /// ENSMUST00000072886 // GO:0016020 // mem…	NM_001012322 // GO:0004871 // signal transducer activity // inferred from electronic annotation /// NM_001012322 // GO:0004872 // receptor activity // inferred from electronic annotation /// NM_001012322 // GO:0004888 // transmembrane receptor activity // inferred from electronic annotation /// NM_001012322 // GO:0004930 // G-protein coupled receptor activity // inferred from electronic annotatio…	---	---
10536294	Peg10	NM_130877	4.55935e-08	0.588812	-1.69833	AD down vs AI	chr6	+	4697306	4710517	NM_130877 // Peg10 // paternally expressed 10 // 6 A1|6 0.5 cM // 170676 /// NM_001040611 // Peg10 // paternally expressed 10 // 6 A1|6 0.5 cM // 170676 /// AB091827 // Peg10 // paternally expressed 10 // 6 A1|6 0.5 cM // 170676	NM_130877 // RefSeq // Mus musculus paternally expressed 10 (Peg10), transcript variant 1, mRNA. // chr6 // 100 // 100 // 26 // 26 // 0 /// NM_001040611 // RefSeq // Mus musculus paternally expressed 10 (Peg10), transcript variant 1, mRNA. // chr6 // 100 // 100 // 26 // 26 // 0 /// AB091827 // GenBank // Mus musculus Peg10 mRNA for paternally expressed 10, complete cds. // chr6 // 100 // 100 // 2…	AB091827 // Q7TN75	NM_130877 // Mm.320575 // brain| embryonic tissue| extraembryonic tissue| eye| lung| mammary gland| pituitary gland| testis| gastrula| organogenesis| fetus| juvenile| adult /// NM_001040611 // Mm.320575 // brain| embryonic tissue| extraembryonic tissue| eye| lung| mammary gland| pituitary gland| testis| gastrula| organogenesis| fetus| juvenile| adult /// AB091827 // Mm.320575 // brain| embryonic …	NM_130877 // GO:0001890 // placenta development // inferred from mutant phenotype /// NM_130877 // GO:0006915 // apoptosis // inferred from electronic annotation /// NM_130877 // GO:0030154 // cell differentiation // inferred from electronic annotation /// NM_001040611 // GO:0001890 // placenta development // inferred from mutant phenotype /// NM_001040611 // GO:0006915 // apoptosis // inferred f…	NM_130877 // GO:0005634 // nucleus // inferred from electronic annotation /// NM_130877 // GO:0005737 // cytoplasm // inferred from electronic annotation /// NM_001040611 // GO:0005634 // nucleus // inferred from electronic annotation /// NM_001040611 // GO:0005737 // cytoplasm // inferred from electronic annotation /// AB091827 // GO:0005634 // nucleus // inferred from electronic annotation /// …	NM_130877 // GO:0003676 // nucleic acid binding // inferred from electronic annotation /// NM_130877 // GO:0003677 // DNA binding // inferred from electronic annotation /// NM_130877 // GO:0008270 // zinc ion binding // inferred from electronic annotation /// NM_130877 // GO:0046872 // metal ion binding // inferred from electronic annotation /// NM_001040611 // GO:0003676 // nucleic acid binding …	---	---
10585438	Crabp1	NM_013496	5.19421e-08	3.25112	3.25112	AD up vs AI	chr9	+	54612614	54620917	NM_013496 // Crabp1 // cellular retinoic acid binding protein I // 9 A5.3|9 31.0 cM // 12903 /// ENSMUST00000034830 // Crabp1 // cellular retinoic acid binding protein I // 9 A5.3|9 31.0 cM // 12903 /// X15789 // Crabp1 // cellular retinoic acid binding protein I // 9 A5.3|9 31.0 cM // 12903	NM_013496 // RefSeq // Mus musculus cellular retinoic acid binding protein I (Crabp1), mRNA. // chr9 // 100 // 100 // 25 // 25 // 0 /// ENSMUST00000034830 // ENSEMBL // Cellular retinoic acid-binding protein 1 gene:ENSMUSG00000032291 // chr9 // 100 // 100 // 25 // 25 // 0 /// X15789 // GenBank // Murine CRABP mRNA for cellular retinoic acid binding protein. // chr9 // 100 // 100 // 25 // 25 // 0	NM_013496 // P62965 /// X15789 // P62965	NM_013496 // Mm.34797 // brain| embryonic tissue| eye| inner ear| kidney| lung| mammary gland| pineal gland| pituitary gland| prostate| testis| tongue| organogenesis| fetus| juvenile| adult /// ENSMUST00000034830 // Mm.34797 // brain| embryonic tissue| eye| inner ear| kidney| lung| mammary gland| pineal gland| pituitary gland| prostate| testis| tongue| organogenesis| fetus| juvenile| adult /// X1…	NM_013496 // GO:0006810 // transport // inferred from electronic annotation /// ENSMUST00000034830 // GO:0006810 // transport // inferred from electronic annotation /// X15789 // GO:0006810 // transport // inferred from electronic annotation	NM_013496 // GO:0005737 // cytoplasm // inferred from electronic annotation /// ENSMUST00000034830 // GO:0005737 // cytoplasm // inferred from electronic annotation /// X15789 // GO:0005737 // cytoplasm // inferred from electronic annotation	NM_013496 // GO:0005215 // transporter activity // inferred from electronic annotation /// NM_013496 // GO:0005488 // binding // inferred from electronic annotation /// NM_013496 // GO:0005501 // retinoid binding // traceable author statement /// NM_013496 // GO:0008289 // lipid binding // inferred from electronic annotation /// NM_013496 // GO:0016918 // retinal binding // inferred from electron…	---	---
10580782	Dok4	NM_053246	5.54847e-08	2.32127	2.32127	AD up vs AI	chr8	-	97387760	97400202	NM_053246 // Dok4 // docking protein 4 // 8 D1|8 // 114255 /// NM_009090 // Polr2c // polymerase (RNA) II (DNA directed) polypeptide C // 8 D1|8 // 20021 /// ENSMUST00000046461 // Dok4 // docking protein 4 // 8 D1|8 // 114255 /// BC004705 // Dok4 // docking protein 4 // 8 D1|8 // 114255 /// BC099548 // Polr2c // polymerase (RNA) II (DNA directed) polypeptide C // 8 D1|8 // 20021 /// ENSMUST000000…	NM_053246 // RefSeq // Mus musculus docking protein 4 (Dok4), mRNA. // chr8 // 100 // 92 // 33 // 33 // 0 /// NM_009090 // RefSeq // Mus musculus polymerase (RNA) II (DNA directed) polypeptide C (Polr2c), mRNA. // chr8 // 100 // 8 // 3 // 3 // 0 /// ENSMUST00000046461 // ENSEMBL // Docking protein 4 gene:ENSMUSG00000040631 // chr8 // 100 // 92 // 33 // 33 // 0 /// BC004705 // GenBank // Mus muscu…	NM_053246 // Q99KE3 /// NM_009090 // Q9DB22 /// NM_009090 // Q99M46 /// BC004705 // Q99KE3 /// BC099548 // Q99M46 /// BC099548 // Q9DB22	NM_053246 // Mm.203949 // bladder| bone| brain| dorsal root ganglion| embryonic tissue| extraembryonic tissue| eye| heart| inner ear| intestine| joint| kidney| liver| lung| mammary gland| muscle| nasopharynx| ovary| pancreas| pituitary gland| skin| spleen| testis| thyroid| tongue| vagina|oocyte| gastrula| organogenesis| fetus| neonate| juvenile| adult /// NM_009090 // Mm.292492 // bladder| bone| …	NM_053246 // GO:0000165 // MAPKKK cascade // inferred from direct assay /// NM_053246 // GO:0007169 // transmembrane receptor protein tyrosine kinase signaling pathway // inferred from physical interaction /// NM_053246 // GO:0007399 // nervous system development // inferred from direct assay /// NM_009090 // GO:0006350 // transcription // inferred from electronic annotation /// ENSMUST0000004646…	NM_053246 // GO:0005575 // cellular_component // no biological data available /// NM_009090 // GO:0005634 // nucleus // inferred from direct assay /// NM_009090 // GO:0005737 // cytoplasm // inferred from direct assay /// ENSMUST00000046461 // GO:0005575 // cellular_component // no biological data available /// BC004705 // GO:0005575 // cellular_component // no biological data available /// BC099…	NM_053246 // GO:0005066 // transmembrane receptor protein tyrosine kinase signaling protein activity // inferred from physical interaction /// NM_053246 // GO:0005158 // insulin receptor binding // inferred from electronic annotation /// NM_009090 // GO:0003677 // DNA binding // inferred from electronic annotation /// NM_009090 // GO:0003899 // DNA-directed RNA polymerase activity // inferred fro…	NM_009090 // GenMAPP // RNA_transcription_Reactome /// BC099548 // GenMAPP // RNA_transcription_Reactome	---
10349932	Etnk2	NM_175443	5.67492e-08	0.514219	-1.9447	AD down vs AI	chr1	+	135260341	135275956	NM_175443 // Etnk2 // ethanolamine kinase 2 // 1 E4|1 // 214253 /// ENSMUST00000135222 // Etnk2 // ethanolamine kinase 2 // 1 E4|1 // 214253 /// BC152310 // Etnk2 // ethanolamine kinase 2 // 1 E4|1 // 214253 /// ENSMUST00000097030 // Etnk2 // ethanolamine kinase 2 // 1 E4|1 // 214253	NM_175443 // RefSeq // Mus musculus ethanolamine kinase 2 (Etnk2), mRNA. // chr1 // 100 // 78 // 29 // 29 // 0 /// ENSMUST00000135222 // ENSEMBL // Isoform 1 of Ethanolamine kinase 2 gene:ENSMUSG00000070644 // chr1 // 100 // 78 // 29 // 29 // 0 /// BC152310 // GenBank // Mus musculus ethanolamine kinase 2, mRNA (cDNA clone MGC:143480 IMAGE:40089976), complete cds. // chr1 // 100 // 78 // 29 // 29…	NM_175443 // Q6XRG2 /// BC152310 // A7MCT6 /// BC152310 // Q6XRG2	NM_175443 // Mm.52111 // bone marrow| brain| embryonic tissue| eye| kidney| liver| lung| ovary| spinal cord| testis| thyroid| fetus| neonate| juvenile| adult /// ENSMUST00000135222 // Mm.52111 // bone marrow| brain| embryonic tissue| eye| kidney| liver| lung| ovary| spinal cord| testis| thyroid| fetus| neonate| juvenile| adult /// BC152310 // Mm.52111 // bone marrow| brain| embryonic tissue| eye|…	NM_175443 // GO:0001701 // in utero embryonic development // inferred from mutant phenotype /// NM_175443 // GO:0001890 // placenta development // inferred from mutant phenotype /// NM_175443 // GO:0006646 // phosphatidylethanolamine biosynthetic process // inferred from mutant phenotype /// NM_175443 // GO:0008654 // phospholipid biosynthetic process // inferred from electronic annotation /// NM…	NM_175443 // GO:0005575 // cellular_component // no biological data available /// ENSMUST00000135222 // GO:0005575 // cellular_component // no biological data available /// BC152310 // GO:0005575 // cellular_component // no biological data available /// ENSMUST00000097030 // GO:0005575 // cellular_component // no biological data available	NM_175443 // GO:0000166 // nucleotide binding // inferred from electronic annotation /// NM_175443 // GO:0003674 // molecular_function // no biological data available /// NM_175443 // GO:0004305 // ethanolamine kinase activity // inferred from electronic annotation /// NM_175443 // GO:0005524 // ATP binding // inferred from electronic annotation /// NM_175443 // GO:0016301 // kinase activity // i…	---	ENSMUST00000097030 // Pfam // IPR002575 // Aminoglycoside phosphotransferase
10406504	Edil3	NM_001037987	5.71133e-08	0.228942	-4.36792	AD down vs AI	chr13	+	88961035	89462466	NM_001037987 // Edil3 // EGF-like repeats and discoidin I-like domains 3 // 13 C3|13 // 13612 /// NM_010103 // Edil3 // EGF-like repeats and discoidin I-like domains 3 // 13 C3|13 // 13612 /// ENSMUST00000081769 // Edil3 // EGF-like repeats and discoidin I-like domains 3 // 13 C3|13 // 13612 /// ENSMUST00000043111 // Edil3 // EGF-like repeats and discoidin I-like domains 3 // 13 C3|13 // 13612 //…	NM_001037987 // RefSeq // Mus musculus EGF-like repeats and discoidin I-like domains 3 (Edil3), transcript variant 1, mRNA. // chr13 // 100 // 95 // 37 // 37 // 0 /// NM_010103 // RefSeq // Mus musculus EGF-like repeats and discoidin I-like domains 3 (Edil3), transcript variant 2, mRNA. // chr13 // 100 // 87 // 34 // 34 // 0 /// ENSMUST00000081769 // ENSEMBL // EGF-like repeat and discoidin I-lik…	NM_001037987 // Q8CBF7 /// NM_001037987 // Q8C4U8 /// NM_010103 // Q8CBF7 /// NM_010103 // Q8C4U8 /// BC056386 // Q8CBF7 /// BC056386 // Q8C4U8	NM_001037987 // Mm.125580 // bladder| bone| brain| connective tissue| dorsal root ganglion| embryonic tissue| eye| heart| inner ear| intestine| lung| mammary gland| muscle| nasopharynx| salivary gland| skin| spinal cord| gastrula| organogenesis| fetus| neonate| juvenile| adult /// NM_010103 // Mm.125580 // bladder| bone| brain| connective tissue| dorsal root ganglion| embryonic tissue| eye| heart…	NM_001037987 // GO:0007155 // cell adhesion // inferred from electronic annotation /// NM_001037987 // GO:0007275 // multicellular organismal development // inferred from electronic annotation /// NM_001037987 // GO:0010811 // positive regulation of cell-substrate adhesion // inferred from direct assay /// NM_010103 // GO:0007155 // cell adhesion // inferred from electronic annotation /// NM_0101…	NM_001037987 // GO:0005576 // extracellular region // inferred from electronic annotation /// NM_010103 // GO:0005576 // extracellular region // inferred from electronic annotation /// ENSMUST00000081769 // GO:0005576 // extracellular region // inferred from electronic annotation /// ENSMUST00000043111 // GO:0005576 // extracellular region // inferred from electronic annotation /// BC056386 // GO…	NM_001037987 // GO:0005509 // calcium ion binding // inferred from electronic annotation /// NM_010103 // GO:0005509 // calcium ion binding // inferred from electronic annotation /// ENSMUST00000081769 // GO:0005509 // calcium ion binding // inferred from electronic annotation /// ENSMUST00000043111 // GO:0005509 // calcium ion binding // inferred from electronic annotation /// BC056386 // GO:000…	---	---
10522335	Atp10d	NM_153389	6.34216e-08	1.82968	1.82968	AD up vs AI	chr5	+	72594568	72690001	NM_153389 // Atp10d // ATPase, class V, type 10D // 5 C3.2|5 // 231287 /// NR_003966 // Atp10d // ATPase, class V, type 10D // 5 C3.2|5 // 231287 /// BC141328 // Atp10d // ATPase, class V, type 10D // 5 C3.2|5 // 231287	NM_153389 // RefSeq // Mus musculus ATPase, class V, type 10D (Atp10d), mRNA. // chr5 // 100 // 97 // 29 // 29 // 0 /// NR_003966 // RefSeq // Mus musculus ATPase, class V, type 10D (Atp10d), non-coding RNA. // chr5 // 100 // 97 // 29 // 29 // 0 /// BC141328 // GenBank // Mus musculus ATPase, class V, type 10D, mRNA (cDNA clone MGC:176289 IMAGE:9055940), complete cds. // chr5 // 100 // 93 // 28 /…	NM_153389 // Q8K2X1 /// NM_153389 // Q8BU62 /// NM_153389 // Q6P241 /// NR_003966 // Q8K2X1 /// NR_003966 // Q8BU62 /// NR_003966 // Q6P241 /// BC141328 // B9EJ52 /// BC141328 // Q8K2X1 /// BC141328 // Q8BU62 /// BC141328 // Q6P241	NM_153389 // Mm.32775 // bladder| blood| bone| bone marrow| embryonic tissue| joint| lung| lymph node| mammary gland| spleen| testis| thymus| blastocyst| organogenesis| fetus| neonate| juvenile| adult /// NR_003966 // Mm.32775 // bladder| blood| bone| bone marrow| embryonic tissue| joint| lung| lymph node| mammary gland| spleen| testis| thymus| blastocyst| organogenesis| fetus| neonate| juvenile|…	NM_153389 // GO:0006200 // ATP catabolic process // inferred from electronic annotation /// NM_153389 // GO:0006754 // ATP biosynthetic process // inferred from electronic annotation /// NM_153389 // GO:0006812 // cation transport // non-traceable author statement /// NM_153389 // GO:0008152 // metabolic process // inferred from electronic annotation /// NM_153389 // GO:0034220 // ion transmembra…	NM_153389 // GO:0005739 // mitochondrion // inferred from direct assay /// NM_153389 // GO:0016020 // membrane // inferred from electronic annotation /// NM_153389 // GO:0016021 // integral to membrane // non-traceable author statement /// NR_003966 // GO:0005739 // mitochondrion // inferred from direct assay /// NR_003966 // GO:0016020 // membrane // inferred from electronic annotation /// NR_00…	NM_153389 // GO:0000166 // nucleotide binding // inferred from electronic annotation /// NM_153389 // GO:0000287 // magnesium ion binding // non-traceable author statement /// NM_153389 // GO:0003824 // catalytic activity // inferred from electronic annotation /// NM_153389 // GO:0004012 // phospholipid-translocating ATPase activity // non-traceable author statement /// NM_153389 // GO:0005524 //…	---	---
10467124	Acta2	NM_007392	6.84548e-08	0.308876	-3.23754	AD down vs AI	chr19	-	34315581	34329826	NM_007392 // Acta2 // actin, alpha 2, smooth muscle, aorta // 19|19 C3 // 11475 /// ENSMUST00000039631 // Acta2 // actin, alpha 2, smooth muscle, aorta // 19|19 C3 // 11475 /// BC064800 // Acta2 // actin, alpha 2, smooth muscle, aorta // 19|19 C3 // 11475	NM_007392 // RefSeq // Mus musculus actin, alpha 2, smooth muscle, aorta (Acta2), mRNA. // chr19 // 100 // 100 // 27 // 27 // 0 /// ENSMUST00000039631 // ENSEMBL // Actin, aortic smooth muscle gene:ENSMUSG00000035783 // chr19 // 100 // 89 // 24 // 24 // 0 /// BC064800 // GenBank // Mus musculus actin, alpha 2, smooth muscle, aorta, mRNA (cDNA clone MGC:76776 IMAGE:30054569), complete cds. // chr1…	NM_007392 // P62737 /// NM_007392 // Q3U122 /// BC064800 // P62737 /// BC064800 // Q3U122	NM_007392 // Mm.213025 // adipose tissue| bladder| bone| bone marrow| brain| connective tissue| dorsal root ganglion| embryonic tissue| epididymis| extraembryonic tissue| eye| heart| intestine| joint| kidney| liver| lung| mammary gland| molar| muscle| nasopharynx| ovary| pancreas| pineal gland| prostate| salivary gland| skin| spleen| stomach| testis| uterus| cleavage| blastocyst| gastrula| organo…	NM_007392 // GO:0008217 // regulation of blood pressure // inferred from mutant phenotype /// NM_007392 // GO:0014829 // vascular smooth muscle contraction // inferred from mutant phenotype /// ENSMUST00000039631 // GO:0008217 // regulation of blood pressure // inferred from mutant phenotype /// ENSMUST00000039631 // GO:0014829 // vascular smooth muscle contraction // inferred from mutant phenoty…	NM_007392 // GO:0005737 // cytoplasm // inferred from direct assay /// NM_007392 // GO:0005856 // cytoskeleton // inferred from direct assay /// NM_007392 // GO:0015629 // actin cytoskeleton // inferred from direct assay /// NM_007392 // GO:0015629 // actin cytoskeleton // not recorded /// NM_007392 // GO:0030485 // smooth muscle contractile fiber // inferred from direct assay /// ENSMUST00000039…	NM_007392 // GO:0000166 // nucleotide binding // inferred from electronic annotation /// NM_007392 // GO:0005515 // protein binding // inferred from electronic annotation /// NM_007392 // GO:0005524 // ATP binding // inferred from electronic annotation /// ENSMUST00000039631 // GO:0000166 // nucleotide binding // inferred from electronic annotation /// ENSMUST00000039631 // GO:0005515 // protein …	---	---
10350668	Glt25d2	NM_177756	6.8654e-08	0.38241	-2.615	AD down vs AI	chr1	+	154247051	154357825	NM_177756 // Glt25d2 // glycosyltransferase 25 domain containing 2 // 1 G3|1 // 269132 /// ENSMUST00000044311 // Glt25d2 // glycosyltransferase 25 domain containing 2 // 1 G3|1 // 269132 /// BC068118 // Glt25d2 // glycosyltransferase 25 domain containing 2 // 1 G3|1 // 269132 /// ENSMUST00000127586 // Glt25d2 // glycosyltransferase 25 domain containing 2 // 1 G3|1 // 269132	NM_177756 // RefSeq // Mus musculus glycosyltransferase 25 domain containing 2 (Glt25d2), mRNA. // chr1 // 100 // 100 // 36 // 36 // 0 /// ENSMUST00000044311 // ENSEMBL // Procollagen galactosyltransferase 2 gene:ENSMUSG00000032649 // chr1 // 100 // 100 // 36 // 36 // 0 /// BC068118 // GenBank // Mus musculus glycosyltransferase 25 domain containing 2, mRNA (cDNA clone MGC:92944 IMAGE:5706069), c…	NM_177756 // Q6NVG7 /// BC068118 // Q6NVG7	NM_177756 // Mm.23782 // brain| dorsal root ganglion| embryonic tissue| eye| lung| mammary gland| spleen| thymus| fetus| neonate| juvenile| adult /// ENSMUST00000044311 // Mm.23782 // brain| dorsal root ganglion| embryonic tissue| eye| lung| mammary gland| spleen| thymus| fetus| neonate| juvenile| adult /// BC068118 // Mm.23782 // brain| dorsal root ganglion| embryonic tissue| eye| lung| mammary …	NM_177756 // GO:0008150 // biological_process // no biological data available /// NM_177756 // GO:0009103 // lipopolysaccharide biosynthetic process // inferred from electronic annotation /// ENSMUST00000044311 // GO:0008150 // biological_process // no biological data available /// ENSMUST00000044311 // GO:0009103 // lipopolysaccharide biosynthetic process // inferred from electronic annotation /…	NM_177756 // GO:0005575 // cellular_component // no biological data available /// NM_177756 // GO:0005783 // endoplasmic reticulum // inferred from electronic annotation /// ENSMUST00000044311 // GO:0005575 // cellular_component // no biological data available /// ENSMUST00000044311 // GO:0005783 // endoplasmic reticulum // inferred from electronic annotation /// BC068118 // GO:0005575 // cellula…	NM_177756 // GO:0003674 // molecular_function // no biological data available /// NM_177756 // GO:0016740 // transferase activity // inferred from electronic annotation /// NM_177756 // GO:0016757 // transferase activity, transferring glycosyl groups // inferred from electronic annotation /// NM_177756 // GO:0050211 // procollagen galactosyltransferase activity // inferred from electronic annotat…	---	---
10604347	Smarca1	NM_053123	7.17712e-08	0.525999	-1.90114	AD down vs AI	chrX	-	45162547	45245729	NM_053123 // Smarca1 // SWI/SNF related, matrix associated, actin dependent regulator of chromatin, subfamily a, member 1 // X|X A3.2 // 93761 /// ENSMUST00000077569 // Smarca1 // SWI/SNF related, matrix associated, actin dependent regulator of chromatin, subfamily a, member 1 // X|X A3.2 // 93761 /// ENSMUST00000088973 // Smarca1 // SWI/SNF related, matrix associated, actin dependent regulator o…	NM_053123 // RefSeq // Mus musculus SWI/SNF related, matrix associated, actin dependent regulator of chromatin, subfamily a, member 1 (Smarca1), mRNA. // chrX // 100 // 93 // 25 // 25 // 0 /// ENSMUST00000077569 // ENSEMBL // Isoform 1 of Probable global transcription activator SNF2L1 gene:ENSMUSG00000031099 // chrX // 100 // 93 // 25 // 25 // 0 /// ENSMUST00000088973 // ENSEMBL // Isoform 1 of P…	NM_053123 // Q6PGB8 /// BC057115 // Q6PGB8 /// BC057115 // Q05DE7	NM_053123 // Mm.229151 // brain| dorsal root ganglion| embryonic tissue| epididymis| extraembryonic tissue| eye| heart| kidney| ovary| pancreas| pituitary gland| testis| uterus| blastocyst| organogenesis| fetus| neonate| juvenile| adult /// ENSMUST00000077569 // Mm.229151 // brain| dorsal root ganglion| embryonic tissue| epididymis| extraembryonic tissue| eye| heart| kidney| ovary| pancreas| pitu…	NM_053123 // GO:0006338 // chromatin remodeling // inferred from electronic annotation /// NM_053123 // GO:0006350 // transcription // inferred from electronic annotation /// NM_053123 // GO:0016568 // chromatin modification // inferred from electronic annotation /// NM_053123 // GO:0030182 // neuron differentiation // inferred from mutant phenotype /// NM_053123 // GO:0043044 // ATP-dependent ch…	NM_053123 // GO:0005634 // nucleus // inferred from electronic annotation /// NM_053123 // GO:0016585 // chromatin remodeling complex // inferred from electronic annotation /// ENSMUST00000077569 // GO:0005634 // nucleus // inferred from electronic annotation /// ENSMUST00000077569 // GO:0016585 // chromatin remodeling complex // inferred from electronic annotation /// ENSMUST00000088973 // GO:00…	NM_053123 // GO:0000166 // nucleotide binding // inferred from electronic annotation /// NM_053123 // GO:0003676 // nucleic acid binding // inferred from electronic annotation /// NM_053123 // GO:0003677 // DNA binding // inferred from electronic annotation /// NM_053123 // GO:0004386 // helicase activity // inferred from electronic annotation /// NM_053123 // GO:0005524 // ATP binding // inferre…	---	ENSMUST00000077569 // Pfam // IPR001005 // Myb, DNA-binding /// ENSMUST00000088973 // Pfam // IPR001005 // Myb, DNA-binding /// ENSMUST00000115035 // Pfam // IPR001005 // Myb, DNA-binding
10578709	Wdr17	NM_028220	7.77887e-08	1.65742	1.65742	AD up vs AI	chr8	-	55714966	55809721	NM_028220 // Wdr17 // WD repeat domain 17 // 8|8 B3.1 // 244484 /// NM_001172152 // Wdr17 // WD repeat domain 17 // 8|8 B3.1 // 244484 /// ENSMUST00000110330 // Wdr17 // WD repeat domain 17 // 8|8 B3.1 // 244484 /// ENSMUST00000144711 // Wdr17 // WD repeat domain 17 // 8|8 B3.1 // 244484 /// BC028268 // Wdr17 // WD repeat domain 17 // 8|8 B3.1 // 244484 /// ENSMUST00000093510 // Wdr17 // WD repea…	NM_028220 // RefSeq // Mus musculus WD repeat domain 17 (Wdr17), transcript variant 1, mRNA. // chr8 // 100 // 91 // 30 // 30 // 0 /// NM_001172152 // RefSeq // Mus musculus WD repeat domain 17 (Wdr17), transcript variant 2, mRNA. // chr8 // 100 // 91 // 30 // 30 // 0 /// ENSMUST00000110330 // ENSEMBL // WD repeat domain 17 isoform 2 gene:ENSMUSG00000039375 // chr8 // 100 // 94 // 31 // 31 // 0 /…	NM_001172152 // Q8C8Y2 /// BC028268 // Q8CFX0	NM_028220 // Mm.95281 // brain| dorsal root ganglion| embryonic tissue| eye| fertilized ovum| spinal cord| zygote| organogenesis| fetus| neonate| adult /// NM_001172152 // Mm.95281 // brain| dorsal root ganglion| embryonic tissue| eye| fertilized ovum| spinal cord| zygote| organogenesis| fetus| neonate| adult /// ENSMUST00000110330 // Mm.95281 // brain| dorsal root ganglion| embryonic tissue| eye…	NM_028220 // GO:0008150 // biological_process // no biological data available /// NM_001172152 // GO:0008150 // biological_process // no biological data available /// ENSMUST00000110330 // GO:0008150 // biological_process // no biological data available /// ENSMUST00000144711 // GO:0008150 // biological_process // no biological data available /// BC028268 // GO:0008150 // biological_process // no…	NM_028220 // GO:0005575 // cellular_component // no biological data available /// NM_001172152 // GO:0005575 // cellular_component // no biological data available /// ENSMUST00000110330 // GO:0005575 // cellular_component // no biological data available /// ENSMUST00000144711 // GO:0005575 // cellular_component // no biological data available /// BC028268 // GO:0005575 // cellular_component // no…	NM_028220 // GO:0003674 // molecular_function // no biological data available /// NM_001172152 // GO:0003674 // molecular_function // no biological data available /// ENSMUST00000110330 // GO:0003674 // molecular_function // no biological data available /// ENSMUST00000144711 // GO:0003674 // molecular_function // no biological data available /// BC028268 // GO:0003674 // molecular_function // no…	---	---
10435697	Popdc2	NM_001081984	8.43997e-08	0.346066	-2.88962	AD down vs AI	chr16	+	38362295	38378302	NM_001081984 // Popdc2 // popeye domain containing 2 // 16 B3|16 // 64082 /// NM_022318 // Popdc2 // popeye domain containing 2 // 16 B3|16 // 64082 /// ENSMUST00000114739 // Popdc2 // popeye domain containing 2 // 16 B3|16 // 64082 /// ENSMUST00000119704 // Cox17 // cytochrome c oxidase, subunit XVII assembly protein homolog (yeast) // 16 B3|16 // 12856 /// BC064005 // Popdc2 // popeye domain co…	NM_001081984 // RefSeq // Mus musculus popeye domain containing 2 (Popdc2), transcript variant 1, mRNA. // chr16 // 100 // 100 // 33 // 33 // 0 /// NM_022318 // RefSeq // Mus musculus popeye domain containing 2 (Popdc2), transcript variant 2, mRNA. // chr16 // 100 // 82 // 27 // 27 // 0 /// ENSMUST00000114739 // ENSEMBL // Popeye domain-containing protein 2 gene:ENSMUSG00000022803 // chr16 // 100…	BC064005 // Q6P3F7	NM_001081984 // Mm.390856 // bladder| brain| embryonic tissue| extraembryonic tissue| fertilized ovum| heart| inner ear| intestine| lung| mammary gland| ovary| prostate| skin| spleen| tongue| uterus| vagina|oocyte| zygote| morula| organogenesis| fetus| neonate| juvenile| adult /// NM_022318 // Mm.390856 // bladder| brain| embryonic tissue| extraembryonic tissue| fertilized ovum| heart| inner ear|…	NM_001081984 // GO:0008150 // biological_process // no biological data available /// NM_022318 // GO:0008150 // biological_process // no biological data available /// ENSMUST00000114739 // GO:0008150 // biological_process // no biological data available /// ENSMUST00000119704 // GO:0006825 // copper ion transport // inferred from electronic annotation /// BC064005 // GO:0008150 // biological_proc…	NM_001081984 // GO:0016020 // membrane // inferred from direct assay /// NM_001081984 // GO:0016021 // integral to membrane // inferred from electronic annotation /// NM_022318 // GO:0016020 // membrane // inferred from direct assay /// NM_022318 // GO:0016021 // integral to membrane // inferred from electronic annotation /// ENSMUST00000114739 // GO:0016020 // membrane // inferred from direct as…	NM_001081984 // GO:0003674 // molecular_function // no biological data available /// NM_022318 // GO:0003674 // molecular_function // no biological data available /// ENSMUST00000114739 // GO:0003674 // molecular_function // no biological data available /// ENSMUST00000119704 // GO:0005507 // copper ion binding // inferred from direct assay /// ENSMUST00000119704 // GO:0008047 // enzyme activator…	---	---
10387723	2810408A11Rik	NM_027419	8.86885e-08	0.601189	-1.66337	AD down vs AI	chr11	-	69710447	69714488	NM_027419 // 2810408A11Rik // RIKEN cDNA 2810408A11 gene // 11|11 // 70419 /// BC069874 // 2810408A11Rik // RIKEN cDNA 2810408A11 gene // 11|11 // 70419 /// ENSMUST00000102580 // 2810408A11Rik // RIKEN cDNA 2810408A11 gene // 11|11 // 70419 /// ENSMUST00000018714 // 2810408A11Rik // RIKEN cDNA 2810408A11 gene // 11|11 // 70419 /// ENSMUST00000100969 // 2810408A11Rik // RIKEN cDNA 2810408A11 gene …	NM_027419 // RefSeq // Mus musculus RIKEN cDNA 2810408A11 gene (2810408A11Rik), mRNA. // chr11 // 100 // 100 // 27 // 27 // 0 /// BC069874 // GenBank // Mus musculus RIKEN cDNA 2810408A11 gene, mRNA (cDNA clone MGC:78075 IMAGE:4216824), complete cds. // chr11 // 96 // 100 // 26 // 27 // 0 /// ENSMUST00000102580 // ENSEMBL // Putative uncharacterized protein gene:ENSMUSG00000018570 // chr11 // 100…	NM_027419 // Q3TAR5 /// NM_027419 // Q9CZ35 /// BC069874 // Q6NSU2 /// BC069874 // A0JLP5	NM_027419 // Mm.272859 // brain| embryonic tissue| eye| intestine| lung| mammary gland| ovary| skin| spleen| testis| thymus| blastocyst| organogenesis| fetus| juvenile| adult /// BC069874 // Mm.272859 // brain| embryonic tissue| eye| intestine| lung| mammary gland| ovary| skin| spleen| testis| thymus| blastocyst| organogenesis| fetus| juvenile| adult /// ENSMUST00000102580 // Mm.272859 // brain| …	NM_027419 // GO:0008150 // biological_process // no biological data available /// BC069874 // GO:0008150 // biological_process // no biological data available /// ENSMUST00000102580 // GO:0008150 // biological_process // no biological data available /// ENSMUST00000018714 // GO:0008150 // biological_process // no biological data available /// ENSMUST00000100969 // GO:0008150 // biological_process…	NM_027419 // GO:0005575 // cellular_component // no biological data available /// BC069874 // GO:0005575 // cellular_component // no biological data available /// ENSMUST00000102580 // GO:0005575 // cellular_component // no biological data available /// ENSMUST00000018714 // GO:0005575 // cellular_component // no biological data available /// ENSMUST00000100969 // GO:0005575 // cellular_component…	NM_027419 // GO:0003674 // molecular_function // no biological data available /// BC069874 // GO:0003674 // molecular_function // no biological data available /// ENSMUST00000102580 // GO:0003674 // molecular_function // no biological data available /// ENSMUST00000018714 // GO:0003674 // molecular_function // no biological data available /// ENSMUST00000100969 // GO:0003674 // molecular_function…	---	---
10399691	Id2	NM_010496	1.06725e-07	20.9339	20.9339	AD up vs AI	chr12	-	25778664	25780955	NM_010496 // Id2 // inhibitor of DNA binding 2 // 12 B|12 7.0 cM // 15902 /// ENSMUST00000020974 // Id2 // inhibitor of DNA binding 2 // 12 B|12 7.0 cM // 15902 /// BC006921 // Id2 // inhibitor of DNA binding 2 // 12 B|12 7.0 cM // 15902	NM_010496 // RefSeq // Mus musculus inhibitor of DNA binding 2 (Id2), mRNA. // chr12 // 100 // 100 // 21 // 21 // 0 /// ENSMUST00000020974 // ENSEMBL // DNA-binding protein inhibitor ID-2 gene:ENSMUSG00000020644 // chr12 // 100 // 100 // 21 // 21 // 0 /// BC006921 // GenBank // Mus musculus inhibitor of DNA binding 2, mRNA (cDNA clone MGC:6541 IMAGE:2655173), complete cds. // chr12 // 95 // 100 /…	NM_010496 // Q545T4 /// NM_010496 // P41136 /// BC006921 // P41136 /// BC006921 // Q545T4	NM_010496 // Mm.34871 // adrenal gland| blood| bone marrow| brain| dorsal root ganglion| embryonic tissue| epididymis| extraembryonic tissue| eye| fertilized ovum| heart| inner ear| joint| kidney| liver| lung| mammary gland| ovary| pancreas| pituitary gland| prostate| salivary gland| skin| spleen| stomach| testis| thymus| zygote| cleavage| morula| blastocyst| egg cylinder| organogenesis| fetus| n…	NM_010496 // GO:0000122 // negative regulation of transcription from RNA polymerase II promoter // inferred from genetic interaction /// NM_010496 // GO:0000122 // negative regulation of transcription from RNA polymerase II promoter // not recorded /// NM_010496 // GO:0003166 // bundle of His development // inferred from mutant phenotype /// NM_010496 // GO:0007275 // multicellular organismal dev…	NM_010496 // GO:0000785 // chromatin // not recorded /// NM_010496 // GO:0005634 // nucleus // inferred from direct assay /// NM_010496 // GO:0005634 // nucleus // not recorded /// NM_010496 // GO:0005737 // cytoplasm // inferred from direct assay /// NM_010496 // GO:0005829 // cytosol // not recorded /// NM_010496 // GO:0043234 // protein complex // inferred from physical interaction /// ENSMUST…	NM_010496 // GO:0005515 // protein binding // inferred from physical interaction /// NM_010496 // GO:0016563 // transcription activator activity // inferred from mutant phenotype /// NM_010496 // GO:0016564 // transcription repressor activity // inferred from mutant phenotype /// NM_010496 // GO:0030528 // transcription regulator activity // not recorded /// ENSMUST00000020974 // GO:0005515 // pr…	---	---
10593233	Htr3a	NM_013561	1.16545e-07	12.473	12.473	AD up vs AI	chr9	-	48707319	48719141	NM_013561 // Htr3a // 5-hydroxytryptamine (serotonin) receptor 3A // 9 A5.3|9 // 15561 /// NM_001099644 // Htr3a // 5-hydroxytryptamine (serotonin) receptor 3A // 9 A5.3|9 // 15561 /// ENSMUST00000003826 // Htr3a // 5-hydroxytryptamine (serotonin) receptor 3A // 9 A5.3|9 // 15561 /// BC145743 // Htr3a // 5-hydroxytryptamine (serotonin) receptor 3A // 9 A5.3|9 // 15561	NM_013561 // RefSeq // Mus musculus 5-hydroxytryptamine (serotonin) receptor 3A (Htr3a), transcript variant 1, mRNA. // chr9 // 100 // 90 // 28 // 28 // 0 /// NM_001099644 // RefSeq // Mus musculus 5-hydroxytryptamine (serotonin) receptor 3A (Htr3a), transcript variant 2, mRNA. // chr9 // 100 // 90 // 28 // 28 // 0 /// ENSMUST00000003826 // ENSEMBL // 5-hydroxytryptamine receptor 3A isoform 2 gen…	NM_013561 // P23979 /// NM_001099644 // P23979 /// BC145743 // Q8K1F4 /// BC145743 // P23979	NM_013561 // Mm.4831 // bladder| brain| dorsal root ganglion| embryonic tissue| eye| spinal cord| sympathetic ganglion| fetus| neonate| juvenile| adult /// NM_001099644 // Mm.4831 // bladder| brain| dorsal root ganglion| embryonic tissue| eye| spinal cord| sympathetic ganglion| fetus| neonate| juvenile| adult /// ENSMUST00000003826 // Mm.4831 // bladder| brain| dorsal root ganglion| embryonic tis…	NM_013561 // GO:0006810 // transport // inferred from electronic annotation /// NM_013561 // GO:0006811 // ion transport // inferred from electronic annotation /// NM_013561 // GO:0006812 // cation transport // not recorded /// NM_013561 // GO:0007165 // signal transduction // inferred from electronic annotation /// NM_013561 // GO:0034220 // ion transmembrane transport // inferred from electroni…	NM_013561 // GO:0005737 // cytoplasm // not recorded /// NM_013561 // GO:0005886 // plasma membrane // not recorded /// NM_013561 // GO:0016020 // membrane // inferred from electronic annotation /// NM_013561 // GO:0016021 // integral to membrane // inferred from electronic annotation /// NM_013561 // GO:0030054 // cell junction // inferred from electronic annotation /// NM_013561 // GO:0030424 /…	NM_013561 // GO:0004872 // receptor activity // inferred from electronic annotation /// NM_013561 // GO:0004993 // serotonin receptor activity // not recorded /// NM_013561 // GO:0005216 // ion channel activity // inferred from electronic annotation /// NM_013561 // GO:0005230 // extracellular ligand-gated ion channel activity // inferred from electronic annotation /// NM_013561 // GO:0005232 // …	---	---
10601729	Drp2	NM_010078	1.32019e-07	0.611231	-1.63604	AD down vs AI	chrX	+	130939376	130987938	NM_010078 // Drp2 // dystrophin related protein 2 // X E3|X // 13497 /// ENSMUST00000153424 // Drp2 // dystrophin related protein 2 // X E3|X // 13497 /// ENSMUST00000113226 // Drp2 // dystrophin related protein 2 // X E3|X // 13497 /// ENSMUST00000113228 // Drp2 // dystrophin related protein 2 // X E3|X // 13497 /// BC060605 // Drp2 // dystrophin related protein 2 // X E3|X // 13497	NM_010078 // RefSeq // Mus musculus dystrophin related protein 2 (Drp2), mRNA. // chrX // 100 // 100 // 46 // 46 // 0 /// ENSMUST00000153424 // ENSEMBL // Dystrophin-related protein 2 gene:ENSMUSG00000000223 // chrX // 100 // 100 // 46 // 46 // 0 /// ENSMUST00000113226 // ENSEMBL // Dystrophin-related protein 2 gene:ENSMUSG00000000223 // chrX // 100 // 96 // 44 // 44 // 0 /// ENSMUST00000113228 /…	NM_010078 // Q05AA6	NM_010078 // Mm.121662 // brain| embryonic tissue| eye| inner ear| mammary gland| muscle| spinal cord| fetus| juvenile| adult /// NM_010078 // Mm.477164 // embryonic tissue| fetus /// ENSMUST00000153424 // Mm.121662 // brain| embryonic tissue| eye| inner ear| mammary gland| muscle| spinal cord| fetus| juvenile| adult /// ENSMUST00000153424 // Mm.477164 // embryonic tissue| fetus /// ENSMUST000001…	NM_010078 // GO:0050808 // synapse organization // not recorded /// ENSMUST00000153424 // GO:0050808 // synapse organization // not recorded /// ENSMUST00000113226 // GO:0050808 // synapse organization // not recorded /// ENSMUST00000113228 // GO:0050808 // synapse organization // not recorded /// BC060605 // GO:0050808 // synapse organization // not recorded	NM_010078 // GO:0005624 // membrane fraction // not recorded /// NM_010078 // GO:0005737 // cytoplasm // inferred from electronic annotation /// NM_010078 // GO:0005856 // cytoskeleton // inferred from electronic annotation /// NM_010078 // GO:0005886 // plasma membrane // inferred from direct assay /// NM_010078 // GO:0030425 // dendrite // not recorded /// ENSMUST00000153424 // GO:0005624 // me…	NM_010078 // GO:0005509 // calcium ion binding // inferred from electronic annotation /// NM_010078 // GO:0005515 // protein binding // inferred from physical interaction /// NM_010078 // GO:0008270 // zinc ion binding // inferred from electronic annotation /// NM_010078 // GO:0046872 // metal ion binding // inferred from electronic annotation /// ENSMUST00000153424 // GO:0005509 // calcium ion b…	---	---
10367591	Myct1	NM_026793	1.37439e-07	0.385001	-2.5974	AD down vs AI	chr10	-	4739637	4752882	NM_026793 // Myct1 // myc target 1 // 10 A1|10 // 68632 /// ENSMUST00000051809 // Myct1 // myc target 1 // 10 A1|10 // 68632 /// AY090114 // Myct1 // myc target 1 // 10 A1|10 // 68632 /// ENSMUST00000091210 // Myct1 // myc target 1 // 10 A1|10 // 68632	NM_026793 // RefSeq // Mus musculus myc target 1 (Myct1), mRNA. // chr10 // 100 // 100 // 29 // 29 // 0 /// ENSMUST00000051809 // ENSEMBL // Myc target protein 1 gene:ENSMUSG00000046916 // chr10 // 100 // 97 // 28 // 28 // 0 /// AY090114 // GenBank // Mus musculus MT-MC1 mRNA, complete cds. // chr10 // 96 // 86 // 24 // 25 // 0 /// ENSMUST00000091210 // ENSEMBL // Uncharacterized protein gene:ENS…	NM_026793 // Q8R411 /// AY090114 // Q8R411	NM_026793 // Mm.338242 // bladder| bone marrow| embryonic tissue| extraembryonic tissue| heart| intestine| kidney| liver| lung| mammary gland| oviduct| pancreas| skin| stomach| testis| thymus| vagina| fetus| neonate| juvenile| adult /// ENSMUST00000051809 // Mm.338242 // bladder| bone marrow| embryonic tissue| extraembryonic tissue| heart| intestine| kidney| liver| lung| mammary gland| oviduct| p…	NM_026793 // GO:0008150 // biological_process // no biological data available /// ENSMUST00000051809 // GO:0008150 // biological_process // no biological data available /// AY090114 // GO:0008150 // biological_process // no biological data available /// ENSMUST00000091210 // GO:0008150 // biological_process // no biological data available	NM_026793 // GO:0005575 // cellular_component // no biological data available /// NM_026793 // GO:0005634 // nucleus // inferred from electronic annotation /// NM_026793 // GO:0016020 // membrane // inferred from electronic annotation /// NM_026793 // GO:0016021 // integral to membrane // inferred from electronic annotation /// ENSMUST00000051809 // GO:0005575 // cellular_component // no biologic…	NM_026793 // GO:0003674 // molecular_function // no biological data available /// ENSMUST00000051809 // GO:0003674 // molecular_function // no biological data available /// AY090114 // GO:0003674 // molecular_function // no biological data available /// ENSMUST00000091210 // GO:0003674 // molecular_function // no biological data available	---	---
10556082	Ppfibp2	NM_008905	1.38717e-07	1.65745	1.65745	AD up vs AI	chr7	+	114738780	114892097	NM_008905 // Ppfibp2 // PTPRF interacting protein, binding protein 2 (liprin beta 2) // 7|7 F2 // 19024 /// NM_001163557 // Ppfibp2 // PTPRF interacting protein, binding protein 2 (liprin beta 2) // 7|7 F2 // 19024 /// ENSMUST00000040056 // Ppfibp2 // PTPRF interacting protein, binding protein 2 (liprin beta 2) // 7|7 F2 // 19024 /// ENSMUST00000098134 // Ppfibp2 // PTPRF interacting protein, bin…	NM_008905 // RefSeq // Mus musculus PTPRF interacting protein, binding protein 2 (liprin beta 2) (Ppfibp2), transcript variant 1, mRNA. // chr7 // 100 // 93 // 26 // 26 // 0 /// NM_001163557 // RefSeq // Mus musculus PTPRF interacting protein, binding protein 2 (liprin beta 2) (Ppfibp2), transcript variant 2, mRNA. // chr7 // 100 // 89 // 25 // 25 // 0 /// ENSMUST00000040056 // ENSEMBL // Isoform…	NM_008905 // O35711 /// BC100346 // O35711	NM_008905 // Mm.2817 // bladder| bone marrow| brain| embryonic tissue| extraembryonic tissue| eye| fertilized ovum| inner ear| intestine| kidney| liver| lung| lymph node| mammary gland| molar| nasopharynx| ovary| pancreas| pineal gland| prostate| salivary gland| skin| spleen| stomach| testis| thymus|oocyte| unfertilized ovum| zygote| cleavage| morula| blastocyst| gastrula| organogenesis| fetus| n…	NM_008905 // GO:0015074 // DNA integration // inferred from electronic annotation /// NM_001163557 // GO:0015074 // DNA integration // inferred from electronic annotation /// ENSMUST00000040056 // GO:0015074 // DNA integration // inferred from electronic annotation /// ENSMUST00000098134 // GO:0015074 // DNA integration // inferred from electronic annotation /// BC100346 // GO:0015074 // DNA inte…	---	NM_008905 // GO:0003677 // DNA binding // inferred from electronic annotation /// NM_008905 // GO:0008907 // integrase activity // inferred from electronic annotation /// NM_001163557 // GO:0003677 // DNA binding // inferred from electronic annotation /// NM_001163557 // GO:0008907 // integrase activity // inferred from electronic annotation /// ENSMUST00000040056 // GO:0003677 // DNA binding // …	---	---
10350247	Kif21b	NM_001039472	1.49263e-07	0.524172	-1.90777	AD down vs AI	chr1	+	138027978	138074591	NM_001039472 // Kif21b // kinesin family member 21B // 1 E4|1 76.0 cM // 16565 /// ENSMUST00000130864 // Kif21b // kinesin family member 21B // 1 E4|1 76.0 cM // 16565 /// ENSMUST00000075164 // Kif21b // kinesin family member 21B // 1 E4|1 76.0 cM // 16565 /// AF202893 // Kif21b // kinesin family member 21B // 1 E4|1 76.0 cM // 16565	NM_001039472 // RefSeq // Mus musculus kinesin family member 21B (Kif21b), mRNA. // chr1 // 100 // 97 // 37 // 37 // 0 /// ENSMUST00000130864 // ENSEMBL // Kinesin-like protein KIF21B gene:ENSMUSG00000041642 // chr1 // 100 // 100 // 38 // 38 // 0 /// ENSMUST00000075164 // ENSEMBL // Kinesin-like protein KIF21B gene:ENSMUSG00000041642 // chr1 // 100 // 97 // 37 // 37 // 0 /// AF202893 // GenBank /…	NM_001039472 // Q8BIS6 /// NM_001039472 // Q8BX69 /// NM_001039472 // Q9QXL1 /// AF202893 // Q9QXL1	NM_001039472 // Mm.276135 // blood| bone marrow| brain| embryonic tissue| extraembryonic tissue| eye| intestine| liver| lung| mammary gland| pituitary gland| salivary gland| skin| spleen| testis| thymus| uterus| blastocyst| organogenesis| fetus| neonate| juvenile| adult /// ENSMUST00000130864 // Mm.276135 // blood| bone marrow| brain| embryonic tissue| extraembryonic tissue| eye| intestine| liver…	NM_001039472 // GO:0007018 // microtubule-based movement // inferred from electronic annotation /// NM_001039472 // GO:0008152 // metabolic process // inferred from electronic annotation /// ENSMUST00000130864 // GO:0007018 // microtubule-based movement // inferred from electronic annotation /// ENSMUST00000130864 // GO:0008152 // metabolic process // inferred from electronic annotation /// ENSMU…	NM_001039472 // GO:0005737 // cytoplasm // inferred from electronic annotation /// NM_001039472 // GO:0005874 // microtubule // inferred from electronic annotation /// ENSMUST00000130864 // GO:0005737 // cytoplasm // inferred from electronic annotation /// ENSMUST00000130864 // GO:0005874 // microtubule // inferred from electronic annotation /// ENSMUST00000075164 // GO:0005737 // cytoplasm // in…	NM_001039472 // GO:0000166 // nucleotide binding // inferred from electronic annotation /// NM_001039472 // GO:0003774 // motor activity // inferred from electronic annotation /// NM_001039472 // GO:0003777 // microtubule motor activity // inferred from electronic annotation /// NM_001039472 // GO:0005524 // ATP binding // inferred from electronic annotation /// ENSMUST00000130864 // GO:0000166 /…	---	---
10587446	Myo6	NM_001039546	1.51167e-07	0.53202	-1.87963	AD down vs AI	chr9	+	80012847	80159536	NM_001039546 // Myo6 // myosin VI // 9 E1|9 44.0 cM // 17920 /// ENSMUST00000035889 // Myo6 // myosin VI // 9 E1|9 44.0 cM // 17920 /// BC144917 // Myo6 // myosin VI // 9 E1|9 44.0 cM // 17920 /// ENSMUST00000113259 // Myo6 // myosin VI // 9 E1|9 44.0 cM // 17920 /// ENSMUST00000098514 // Myo6 // myosin VI // 9 E1|9 44.0 cM // 17920	NM_001039546 // RefSeq // Mus musculus myosin VI (Myo6), mRNA. // chr9 // 100 // 92 // 36 // 36 // 0 /// ENSMUST00000035889 // ENSEMBL // myosin-VI gene:ENSMUSG00000033577 // chr9 // 100 // 92 // 36 // 36 // 0 /// BC144917 // GenBank // Mus musculus myosin VI, mRNA (cDNA clone MGC:178473 IMAGE:9053465), complete cds. // chr9 // 100 // 82 // 32 // 32 // 0 /// ENSMUST00000113259 // ENSEMBL // MKIAA…	NM_001039546 // Q8BK95 /// NM_001039546 // Q6A077 /// BC144917 // B2RWR8 /// BC144917 // Q8BK95 /// BC144917 // Q6A077	NM_001039546 // Mm.4040 // bladder| blood| bone marrow| brain| embryonic tissue| extraembryonic tissue| eye| inner ear| intestine| kidney| liver| lung| mammary gland| molar| nasopharynx| olfactory mucosa| ovary| oviduct| pituitary gland| prostate| salivary gland| skin| spinal cord| spleen| testis| thymus| uterus|oocyte| organogenesis| fetus| neonate| juvenile| adult /// ENSMUST00000035889 // Mm.4…	NM_001039546 // GO:0006605 // protein targeting // inferred from physical interaction /// NM_001039546 // GO:0006810 // transport // inferred from electronic annotation /// NM_001039546 // GO:0006897 // endocytosis // inferred from mutant phenotype /// NM_001039546 // GO:0007268 // synaptic transmission // inferred from mutant phenotype /// NM_001039546 // GO:0007416 // synapse assembly // inferr…	NM_001039546 // GO:0005624 // membrane fraction // not recorded /// NM_001039546 // GO:0005634 // nucleus // inferred from electronic annotation /// NM_001039546 // GO:0005737 // cytoplasm // not recorded /// NM_001039546 // GO:0005792 // microsome // not recorded /// NM_001039546 // GO:0005794 // Golgi apparatus // not recorded /// NM_001039546 // GO:0005886 // plasma membrane // inferred from p…	NM_001039546 // GO:0000166 // nucleotide binding // inferred from electronic annotation /// NM_001039546 // GO:0003774 // motor activity // inferred from electronic annotation /// NM_001039546 // GO:0003779 // actin binding // inferred from electronic annotation /// NM_001039546 // GO:0005515 // protein binding // inferred from physical interaction /// NM_001039546 // GO:0005516 // calmodulin bin…	---	ENSMUST00000035889 // Pfam // IPR000048 // IQ calmodulin-binding region /// ENSMUST00000113259 // Pfam // IPR000048 // IQ calmodulin-binding region /// ENSMUST00000113259 // Pfam // IPR001609 // Myosin head, motor region /// ENSMUST00000098514 // Pfam // IPR000048 // IQ calmodulin-binding region
10352905	Cd34	NM_001111059	1.62266e-07	0.297433	-3.3621	AD down vs AI	chr1	+	196765080	196787475	NM_001111059 // Cd34 // CD34 antigen // 1 H6|1 106.6 cM // 12490 /// NM_133654 // Cd34 // CD34 antigen // 1 H6|1 106.6 cM // 12490 /// ENSMUST00000016638 // Cd34 // CD34 antigen // 1 H6|1 106.6 cM // 12490 /// ENSMUST00000110815 // Cd34 // CD34 antigen // 1 H6|1 106.6 cM // 12490 /// BC006607 // Cd34 // CD34 antigen // 1 H6|1 106.6 cM // 12490	NM_001111059 // RefSeq // Mus musculus CD34 antigen (Cd34), transcript variant 1, mRNA. // chr1 // 100 // 100 // 32 // 32 // 0 /// NM_133654 // RefSeq // Mus musculus CD34 antigen (Cd34), transcript variant 2, mRNA. // chr1 // 100 // 100 // 32 // 32 // 0 /// ENSMUST00000016638 // ENSEMBL // Isoform Long of Hematopoietic progenitor cell antigen CD34 gene:ENSMUSG00000016494 // chr1 // 100 // 100 //…	NM_001111059 // Q543B6 /// NM_001111059 // Q543Y2 /// NM_001111059 // Q3TJP6 /// NM_001111059 // Q8C2A1 /// NM_133654 // Q543B6 /// NM_133654 // Q543Y2 /// NM_133654 // Q3TJP6 /// NM_133654 // Q8C2A1 /// BC006607 // Q64314 /// BC006607 // Q543B6 /// BC006607 // Q543Y2 /// BC006607 // Q3TJP6 /// BC006607 // Q8C2A1	NM_001111059 // Mm.29798 // bladder| bone| bone marrow| brain| connective tissue| dorsal root ganglion| embryonic tissue| extraembryonic tissue| eye| heart| inner ear| intestine| joint| kidney| liver| lung| mammary gland| muscle| oviduct| pancreas| pituitary gland| salivary gland| skin| testis| thymus| thyroid| tongue| cleavage| organogenesis| fetus| neonate| juvenile| adult /// NM_133654 // Mm.2…	NM_001111059 // GO:0007155 // cell adhesion // inferred from electronic annotation /// NM_001111059 // GO:0050900 // leukocyte migration // inferred from mutant phenotype /// NM_133654 // GO:0007155 // cell adhesion // inferred from electronic annotation /// NM_133654 // GO:0050900 // leukocyte migration // inferred from mutant phenotype /// ENSMUST00000016638 // GO:0007155 // cell adhesion // in…	NM_001111059 // GO:0005576 // extracellular region // inferred from direct assay /// NM_001111059 // GO:0005737 // cytoplasm // inferred from direct assay /// NM_001111059 // GO:0009897 // external side of plasma membrane // inferred from direct assay /// NM_001111059 // GO:0009986 // cell surface // inferred from direct assay /// NM_001111059 // GO:0016020 // membrane // inferred from direct ass…	NM_001111059 // GO:0043199 // sulfate binding // inferred from direct assay /// NM_133654 // GO:0043199 // sulfate binding // inferred from direct assay /// ENSMUST00000016638 // GO:0043199 // sulfate binding // inferred from direct assay /// ENSMUST00000110815 // GO:0043199 // sulfate binding // inferred from direct assay /// BC006607 // GO:0043199 // sulfate binding // inferred from direct assay	---	---
10394819	Gm4983	XR_106691	1.91373e-07	0.538705	-1.8563	AD down vs AI	chr12	+	18911782	18911934	XR_106691 // Gm4983 // predicted gene 4983 // 12 A1.2|12 // 245297 /// XR_106691 // Gm4983 // predicted gene 4983 // 12 A1.2|12 // 245297 /// XR_106691 // Gm4983 // predicted gene 4983 // 12 A1.2|12 // 245297 /// XR_106691 // Gm4983 // predicted gene 4983 // 12 A1.2|12 // 245297 /// XR_106691 // Gm4983 // predicted gene 4983 // 12 A1.2|12 // 245297 /// XR_106691 // Gm4983 // predicted gene 4983 /…	BC099486 // GenBank // Mus musculus RIKEN cDNA 6030426L16 gene, mRNA (cDNA clone MGC:117729 IMAGE:30937101), complete cds. // chr12 // 3 // 100 // 1 // 29 // 1 /// ENSMUST00000073410 // ENSEMBL // 6030426L16Rik protein gene:ENSMUSG00000059229 // chr12 // 3 // 100 // 1 // 29 // 1 /// ENSMUST00000101549 // ENSEMBL // 6030426L16Rik protein gene:ENSMUSG00000073171 // chr12 // 3 // 100 // 1 // 29 // 1…	---	XR_106691 // Mm.388847 // brain| embryonic tissue| eye| heart| mammary gland| testis| organogenesis| fetus| adult /// XR_106691 // Mm.388847 // brain| embryonic tissue| eye| heart| mammary gland| testis| organogenesis| fetus| adult /// XR_106691 // Mm.388847 // brain| embryonic tissue| eye| heart| mammary gland| testis| organogenesis| fetus| adult /// XR_106691 // Mm.388847 // brain| embryonic ti…	XR_106691 // GO:0008150 // biological_process // no biological data available /// XR_106691 // GO:0008150 // biological_process // no biological data available /// XR_106691 // GO:0008150 // biological_process // no biological data available /// XR_106691 // GO:0008150 // biological_process // no biological data available /// XR_106691 // GO:0008150 // biological_process // no biological data ava…	XR_106691 // GO:0005575 // cellular_component // no biological data available /// XR_106691 // GO:0005575 // cellular_component // no biological data available /// XR_106691 // GO:0005575 // cellular_component // no biological data available /// XR_106691 // GO:0005575 // cellular_component // no biological data available /// XR_106691 // GO:0005575 // cellular_component // no biological data ava…	XR_106691 // GO:0003674 // molecular_function // no biological data available /// XR_106691 // GO:0003674 // molecular_function // no biological data available /// XR_106691 // GO:0003674 // molecular_function // no biological data available /// XR_106691 // GO:0003674 // molecular_function // no biological data available /// XR_106691 // GO:0003674 // molecular_function // no biological data ava…	---	---
10477061	Srxn1	NM_029688	2.21387e-07	0.334095	-2.99316	AD down vs AI	chr2	+	151931260	151958254	NM_029688 // Srxn1 // sulfiredoxin 1 homolog (S. cerevisiae) // 2|2 H1 // 76650 /// ENSMUST00000099225 // Srxn1 // sulfiredoxin 1 homolog (S. cerevisiae) // 2|2 H1 // 76650 /// BC049957 // Srxn1 // sulfiredoxin 1 homolog (S. cerevisiae) // 2|2 H1 // 76650 /// ENSMUST00000041500 // Srxn1 // sulfiredoxin 1 homolog (S. cerevisiae) // 2|2 H1 // 76650	NM_029688 // RefSeq // Mus musculus sulfiredoxin 1 homolog (S. cerevisiae) (Srxn1), mRNA. // chr2 // 100 // 85 // 28 // 28 // 0 /// ENSMUST00000099225 // ENSEMBL // Sulfiredoxin-1 gene:ENSMUSG00000032802 // chr2 // 100 // 85 // 28 // 28 // 0 /// BC049957 // GenBank // Mus musculus sulfiredoxin 1 homolog (S. cerevisiae), mRNA (cDNA clone MGC:58982 IMAGE:4507800), complete cds. // chr2 // 100 // 70…	NM_029688 // Q9D975 /// NM_029688 // Q3TTZ1 /// BC049957 // Q9D975	NM_029688 // Mm.218639 // bladder| bone| bone marrow| brain| connective tissue| embryonic tissue| extraembryonic tissue| eye| intestine| joint| kidney| liver| lung| mammary gland| muscle| nasopharynx| pancreas| pituitary gland| skin| stomach| testis| thymus| uterus| organogenesis| fetus| neonate| juvenile| adult /// ENSMUST00000099225 // Mm.218639 // bladder| bone| bone marrow| brain| connective …	NM_029688 // GO:0006979 // response to oxidative stress // inferred from direct assay /// NM_029688 // GO:0055114 // oxidation reduction // inferred from electronic annotation /// ENSMUST00000099225 // GO:0006979 // response to oxidative stress // inferred from direct assay /// ENSMUST00000099225 // GO:0055114 // oxidation reduction // inferred from electronic annotation /// BC049957 // GO:000697…	NM_029688 // GO:0005737 // cytoplasm // inferred from electronic annotation /// NM_029688 // GO:0005829 // cytosol // inferred from sequence or structural similarity /// ENSMUST00000099225 // GO:0005737 // cytoplasm // inferred from electronic annotation /// ENSMUST00000099225 // GO:0005829 // cytosol // inferred from sequence or structural similarity /// BC049957 // GO:0005737 // cytoplasm // in…	NM_029688 // GO:0000166 // nucleotide binding // inferred from electronic annotation /// NM_029688 // GO:0003677 // DNA binding // inferred from electronic annotation /// NM_029688 // GO:0005524 // ATP binding // inferred from electronic annotation /// NM_029688 // GO:0016209 // antioxidant activity // inferred from electronic annotation /// NM_029688 // GO:0016491 // oxidoreductase activity // i…	---	---
10446777	Ehd3	NM_020578	2.59104e-07	1.69689	1.69689	AD up vs AI	chr17	+	74154204	74181434	NM_020578 // Ehd3 // EH-domain containing 3 // 17 E2|17 43.25 cM // 57440 /// ENSMUST00000024860 // Ehd3 // EH-domain containing 3 // 17 E2|17 43.25 cM // 57440 /// AF155883 // Ehd3 // EH-domain containing 3 // 17 E2|17 43.25 cM // 57440	NM_020578 // RefSeq // Mus musculus EH-domain containing 3 (Ehd3), mRNA. // chr17 // 100 // 100 // 28 // 28 // 0 /// ENSMUST00000024860 // ENSEMBL // EH domain-containing protein 3 gene:ENSMUSG00000024065 // chr17 // 100 // 100 // 28 // 28 // 0 /// AF155883 // GenBank // Mus musculus EH-domain containing protein 2 (Ehd2) mRNA, complete cds. // chr17 // 100 // 100 // 28 // 28 // 0	NM_020578 // Q8R0V6 /// NM_020578 // Q9QXY6 /// AF155883 // Q9QXY6 /// AF155883 // Q8R0V6	NM_020578 // Mm.18526 // adipose tissue| bone| bone marrow| brain| connective tissue| dorsal root ganglion| embryonic tissue| eye| inner ear| kidney| liver| lymph node| mammary gland| nasopharynx| ovary| pancreas| skin| spleen| testis| thymus|oocyte| cleavage| gastrula| organogenesis| fetus| neonate| juvenile| adult /// ENSMUST00000024860 // Mm.18526 // adipose tissue| bone| bone marrow| brain| c…	NM_020578 // GO:0006184 // GTP catabolic process // inferred from electronic annotation /// ENSMUST00000024860 // GO:0006184 // GTP catabolic process // inferred from electronic annotation /// AF155883 // GO:0006184 // GTP catabolic process // inferred from electronic annotation	NM_020578 // GO:0005768 // endosome // inferred from electronic annotation /// NM_020578 // GO:0005886 // plasma membrane // inferred from electronic annotation /// NM_020578 // GO:0016020 // membrane // inferred from electronic annotation /// NM_020578 // GO:0030139 // endocytic vesicle // inferred from direct assay /// ENSMUST00000024860 // GO:0005768 // endosome // inferred from electronic ann…	NM_020578 // GO:0000166 // nucleotide binding // inferred from electronic annotation /// NM_020578 // GO:0003924 // GTPase activity // inferred from electronic annotation /// NM_020578 // GO:0005509 // calcium ion binding // inferred from electronic annotation /// NM_020578 // GO:0005515 // protein binding // inferred from physical interaction /// NM_020578 // GO:0005524 // ATP binding // inferre…	---	---
10535732	Gpr12	NM_001010941	2.59294e-07	3.24019	3.24019	AD up vs AI	chr5	-	147393726	147396815	NM_001010941 // Gpr12 // G-protein coupled receptor 12 // 5 G3|5 // 14738 /// NM_008151 // Gpr12 // G-protein coupled receptor 12 // 5 G3|5 // 14738 /// ENSMUST00000036211 // Gpr12 // G-protein coupled receptor 12 // 5 G3|5 // 14738 /// BC055746 // Gpr12 // G-protein coupled receptor 12 // 5 G3|5 // 14738	NM_001010941 // RefSeq // Mus musculus G-protein coupled receptor 12 (Gpr12), transcript variant 1, mRNA. // chr5 // 100 // 90 // 26 // 26 // 0 /// NM_008151 // RefSeq // Mus musculus G-protein coupled receptor 12 (Gpr12), transcript variant 2, mRNA. // chr5 // 100 // 86 // 25 // 25 // 0 /// ENSMUST00000036211 // ENSEMBL // G-protein coupled receptor 12 gene:ENSMUSG00000041468 // chr5 // 100 // 9…	BC055746 // P35412	NM_001010941 // Mm.153539 // brain| embryonic tissue| eye| liver| organogenesis| fetus| juvenile| adult /// NM_008151 // Mm.153539 // brain| embryonic tissue| eye| liver| organogenesis| fetus| juvenile| adult /// ENSMUST00000036211 // Mm.153539 // brain| embryonic tissue| eye| liver| organogenesis| fetus| juvenile| adult /// BC055746 // Mm.153539 // brain| embryonic tissue| eye| liver| organogene…	NM_001010941 // GO:0006874 // cellular calcium ion homeostasis // inferred from direct assay /// NM_001010941 // GO:0007186 // G-protein coupled receptor protein signaling pathway // inferred from direct assay /// NM_008151 // GO:0006874 // cellular calcium ion homeostasis // inferred from direct assay /// NM_008151 // GO:0007186 // G-protein coupled receptor protein signaling pathway // inferred…	NM_001010941 // GO:0005886 // plasma membrane // inferred from electronic annotation /// NM_001010941 // GO:0016020 // membrane // inferred from electronic annotation /// NM_001010941 // GO:0016021 // integral to membrane // inferred from electronic annotation /// NM_008151 // GO:0005886 // plasma membrane // inferred from electronic annotation /// NM_008151 // GO:0016020 // membrane // inferred …	NM_001010941 // GO:0001619 // lysosphingolipid and lysophosphatidic acid receptor activity // inferred from direct assay /// NM_001010941 // GO:0004871 // signal transducer activity // inferred from electronic annotation /// NM_001010941 // GO:0004872 // receptor activity // inferred from electronic annotation /// NM_001010941 // GO:0004930 // G-protein coupled receptor activity // inferred from …	BC055746 // GenMAPP // GPCRDB_Class_A_Rhodopsin-like /// BC055746 // GenMAPP // Ribosomal_Proteins /// BC055746 // GenMAPP // RNA_transcription_Reactome	---
10481627	Lcn2	NM_008491	2.64066e-07	0.258321	-3.87116	AD down vs AI	chr2	-	32240156	32243259	NM_008491 // Lcn2 // lipocalin 2 // 2 A3|2 27.0 cM // 16819 /// ENSMUST00000050785 // Lcn2 // lipocalin 2 // 2 A3|2 27.0 cM // 16819 /// BC132069 // Lcn2 // lipocalin 2 // 2 A3|2 27.0 cM // 16819 /// ENSMUST00000091086 // Lcn2 // lipocalin 2 // 2 A3|2 27.0 cM // 16819	NM_008491 // RefSeq // Mus musculus lipocalin 2 (Lcn2), mRNA. // chr2 // 100 // 100 // 27 // 27 // 0 /// ENSMUST00000050785 // ENSEMBL // Neutrophil gelatinase-associated lipocalin gene:ENSMUSG00000026822 // chr2 // 100 // 100 // 27 // 27 // 0 /// BC132069 // GenBank // Mus musculus lipocalin 2, mRNA (cDNA clone MGC:163700 IMAGE:40130346), complete cds. // chr2 // 100 // 96 // 26 // 26 // 0 /// E…	NM_008491 // P11672 /// NM_008491 // Q3UE34 /// BC132069 // Q3UE34 /// BC132069 // P11672	NM_008491 // Mm.9537 // adipose tissue| blood| bone marrow| brain| connective tissue| embryonic tissue| epididymis| extraembryonic tissue| fertilized ovum| inner ear| joint| kidney| liver| lung| mammary gland| pancreas| prostate| salivary gland| spleen| testis| uterus| zygote| cleavage| fetus| neonate| juvenile| adult /// ENSMUST00000050785 // Mm.9537 // adipose tissue| blood| bone marrow| brain|…	NM_008491 // GO:0006810 // transport // inferred from electronic annotation /// NM_008491 // GO:0006811 // ion transport // inferred from electronic annotation /// NM_008491 // GO:0006826 // iron ion transport // inferred from electronic annotation /// NM_008491 // GO:0006915 // apoptosis // inferred from electronic annotation /// NM_008491 // GO:0009615 // response to virus // inferred from dire…	NM_008491 // GO:0005576 // extracellular region // inferred from direct assay /// NM_008491 // GO:0005615 // extracellular space // not recorded /// NM_008491 // GO:0005829 // cytosol // not recorded /// ENSMUST00000050785 // GO:0005576 // extracellular region // inferred from direct assay /// ENSMUST00000050785 // GO:0005615 // extracellular space // not recorded /// ENSMUST00000050785 // GO:000…	NM_008491 // GO:0002020 // protease binding // not recorded /// NM_008491 // GO:0005215 // transporter activity // inferred from electronic annotation /// NM_008491 // GO:0005488 // binding // inferred from electronic annotation /// NM_008491 // GO:0005506 // iron ion binding // inferred from direct assay /// NM_008491 // GO:0005515 // protein binding // inferred from physical interaction /// NM_…	---	---
10404250	Dcdc2a	NM_177577	2.69005e-07	0.553711	-1.80599	AD down vs AI	chr13	+	25147873	25297428	NM_177577 // Dcdc2a // doublecortin domain containing 2a // 13 A3.1|13 // 195208 /// NM_001195617 // Dcdc2a // doublecortin domain containing 2a // 13 A3.1|13 // 195208 /// ENSMUST00000069614 // Dcdc2a // doublecortin domain containing 2a // 13 A3.1|13 // 195208 /// BC045136 // Dcdc2a // doublecortin domain containing 2a // 13 A3.1|13 // 195208 /// ENSMUST00000036932 // Dcdc2a // doublecortin dom…	NM_177577 // RefSeq // Mus musculus doublecortin domain containing 2a (Dcdc2a), transcript variant 1, mRNA. // chr13 // 100 // 91 // 30 // 30 // 0 /// NM_001195617 // RefSeq // Mus musculus doublecortin domain containing 2a (Dcdc2a), transcript variant 2, mRNA. // chr13 // 100 // 82 // 27 // 27 // 0 /// ENSMUST00000069614 // ENSEMBL // Isoform 1 of Doublecortin domain-containing protein 2 gene:EN…	NM_177577 // Q5DU00 /// BC045136 // Q5DU00	NM_177577 // Mm.284719 // brain| eye| inner ear| kidney| nasopharynx| pineal gland| testis| turbinate| fetus| neonate| juvenile| adult /// NM_001195617 // Mm.284719 // brain| eye| inner ear| kidney| nasopharynx| pineal gland| testis| turbinate| fetus| neonate| juvenile| adult /// ENSMUST00000069614 // Mm.284719 // brain| eye| inner ear| kidney| nasopharynx| pineal gland| testis| turbinate| fetus|…	NM_177577 // GO:0008150 // biological_process // no biological data available /// NM_177577 // GO:0023034 // intracellular signaling pathway // inferred from electronic annotation /// NM_001195617 // GO:0008150 // biological_process // no biological data available /// NM_001195617 // GO:0023034 // intracellular signaling pathway // inferred from electronic annotation /// ENSMUST00000069614 // GO:…	NM_177577 // GO:0005575 // cellular_component // no biological data available /// NM_001195617 // GO:0005575 // cellular_component // no biological data available /// ENSMUST00000069614 // GO:0005575 // cellular_component // no biological data available /// BC045136 // GO:0005575 // cellular_component // no biological data available /// ENSMUST00000036932 // GO:0005575 // cellular_component // no…	NM_177577 // GO:0003674 // molecular_function // no biological data available /// NM_001195617 // GO:0003674 // molecular_function // no biological data available /// ENSMUST00000069614 // GO:0003674 // molecular_function // no biological data available /// BC045136 // GO:0003674 // molecular_function // no biological data available /// ENSMUST00000036932 // GO:0003674 // molecular_function // no…	---	---
10496262	Nhedc2	NM_178877	2.96873e-07	3.25723	3.25723	AD up vs AI	chr3	+	134970711	135005504	NM_178877 // Nhedc2 // Na+/H+ exchanger domain containing 2 // 3 G3|3 // 97086 /// ENSMUST00000051849 // Nhedc2 // Na+/H+ exchanger domain containing 2 // 3 G3|3 // 97086 /// BC090977 // Nhedc2 // Na+/H+ exchanger domain containing 2 // 3 G3|3 // 97086 /// ENSMUST00000145195 // Nhedc2 // Na+/H+ exchanger domain containing 2 // 3 G3|3 // 97086	NM_178877 // RefSeq // Mus musculus Na+/H+ exchanger domain containing 2 (Nhedc2), nuclear gene encoding mitochondrial protein, mRNA. // chr3 // 100 // 100 // 25 // 25 // 0 /// ENSMUST00000051849 // ENSEMBL // Isoform 1 of Mitochondrial sodium/hydrogen exchanger NHA2 gene:ENSMUSG00000037994 // chr3 // 100 // 100 // 25 // 25 // 0 /// BC090977 // GenBank // Mus musculus Na+/H+ exchanger domain cont…	NM_178877 // Q5BKR2 /// BC090977 // Q5BKR2	NM_178877 // Mm.441764 // brain| embryonic tissue| eye| lung| molar| spinal cord| stomach| blastocyst| fetus| adult /// ENSMUST00000051849 // Mm.441764 // brain| embryonic tissue| eye| lung| molar| spinal cord| stomach| blastocyst| fetus| adult /// BC090977 // Mm.441764 // brain| embryonic tissue| eye| lung| molar| spinal cord| stomach| blastocyst| fetus| adult /// ENSMUST00000145195 // Mm.441764…	NM_178877 // GO:0006810 // transport // inferred from electronic annotation /// NM_178877 // GO:0006811 // ion transport // inferred from electronic annotation /// NM_178877 // GO:0006812 // cation transport // inferred from electronic annotation /// NM_178877 // GO:0006814 // sodium ion transport // inferred from electronic annotation /// NM_178877 // GO:0015992 // proton transport // inferred f…	NM_178877 // GO:0005739 // mitochondrion // inferred from electronic annotation /// NM_178877 // GO:0016020 // membrane // inferred from electronic annotation /// NM_178877 // GO:0016021 // integral to membrane // inferred from electronic annotation /// ENSMUST00000051849 // GO:0005739 // mitochondrion // inferred from electronic annotation /// ENSMUST00000051849 // GO:0016020 // membrane // infe…	NM_178877 // GO:0015297 // antiporter activity // inferred from electronic annotation /// NM_178877 // GO:0015299 // solute:hydrogen antiporter activity // inferred from electronic annotation /// ENSMUST00000051849 // GO:0015297 // antiporter activity // inferred from electronic annotation /// ENSMUST00000051849 // GO:0015299 // solute:hydrogen antiporter activity // inferred from electronic anno…	---	---
10357736	Nfasc	NM_182716	3.49494e-07	0.281994	-3.54618	AD down vs AI	chr1	-	134465826	134638334	NM_182716 // Nfasc // neurofascin // 1 E4|1 70.0 cM // 269116 /// NM_001160317 // Nfasc // neurofascin // 1 E4|1 70.0 cM // 269116 /// NM_001160316 // Nfasc // neurofascin // 1 E4|1 70.0 cM // 269116 /// NM_001160318 // Nfasc // neurofascin // 1 E4|1 70.0 cM // 269116 /// ENSMUST00000094569 // Nfasc // neurofascin // 1 E4|1 70.0 cM // 269116 /// ENSMUST00000043189 // Nfasc // neurofascin // 1 E4|…	NM_182716 // RefSeq // Mus musculus neurofascin (Nfasc), transcript variant 1, mRNA. // chr1 // 100 // 89 // 32 // 32 // 0 /// NM_001160317 // RefSeq // Mus musculus neurofascin (Nfasc), transcript variant 3, mRNA. // chr1 // 100 // 86 // 31 // 31 // 0 /// NM_001160316 // RefSeq // Mus musculus neurofascin (Nfasc), transcript variant 2, mRNA. // chr1 // 100 // 83 // 30 // 30 // 0 /// NM_001160318…	NM_182716 // Q810U3 /// NM_001160317 // Q6ZQ54 /// NM_001160316 // Q6ZQ54 /// NM_001160318 // Q6ZQ54 /// BC062092 // Q6P6Q1 /// BC062092 // Q810U3	NM_182716 // Mm.326702 // brain| embryonic tissue| extraembryonic tissue| eye| joint| lung| lymph node| nasopharynx| pancreas| pineal gland| spinal cord| spleen| egg cylinder| gastrula| organogenesis| fetus| neonate| juvenile| adult /// NM_001160317 // Mm.326702 // brain| embryonic tissue| extraembryonic tissue| eye| joint| lung| lymph node| nasopharynx| pancreas| pineal gland| spinal cord| splee…	NM_182716 // GO:0007155 // cell adhesion // inferred from electronic annotation /// NM_182716 // GO:0007411 // axon guidance // inferred from direct assay /// NM_182716 // GO:0050808 // synapse organization // inferred from mutant phenotype /// NM_001160317 // GO:0007155 // cell adhesion // inferred from electronic annotation /// NM_001160317 // GO:0007411 // axon guidance // inferred from direct…	NM_182716 // GO:0005886 // plasma membrane // inferred from direct assay /// NM_182716 // GO:0016020 // membrane // inferred from electronic annotation /// NM_182716 // GO:0016021 // integral to membrane // inferred from electronic annotation /// NM_182716 // GO:0030424 // axon // inferred from direct assay /// NM_182716 // GO:0033268 // node of Ranvier // not recorded /// NM_182716 // GO:0033270…	---	---	---
10527732	Fry	NM_172887	3.68523e-07	0.522704	-1.91313	AD down vs AI	chr5	+	151062854	151300258	NM_172887 // Fry // furry homolog (Drosophila) // 5 G3|5 84.0 cM // 320365 /// ENSMUST00000087204 // Fry // furry homolog (Drosophila) // 5 G3|5 84.0 cM // 320365 /// ENSMUST00000045502 // Fry // furry homolog (Drosophila) // 5 G3|5 84.0 cM // 320365 /// ENSMUST00000052630 // Fry // furry homolog (Drosophila) // 5 G3|5 84.0 cM // 320365	NM_172887 // RefSeq // Mus musculus furry homolog (Drosophila) (Fry), mRNA. // chr5 // 100 // 97 // 64 // 64 // 0 /// ENSMUST00000087204 // ENSEMBL // furry homolog gene:ENSMUSG00000056602 // chr5 // 100 // 95 // 63 // 63 // 0 /// ENSMUST00000045502 // ENSEMBL // Putative uncharacterized protein gene:ENSMUSG00000056602 // chr5 // 100 // 32 // 21 // 21 // 0 /// ENSMUST00000052630 // ENSEMBL // Put…	NM_172887 // Q8BIX6 /// NM_172887 // Q8BIU2 /// NM_172887 // Q8BIW6 /// NM_172887 // Q8CG91 /// NM_172887 // Q4VA57 /// NM_172887 // Q5DTL4	NM_172887 // Mm.216590 // bladder| bone marrow| brain| dorsal root ganglion| embryonic tissue| eye| fertilized ovum| inner ear| lung| lymph node| mammary gland| muscle| ovary| pancreas| prostate| salivary gland| skin| spleen| thymus| uterus| zygote| organogenesis| fetus| neonate| juvenile| adult /// ENSMUST00000087204 // Mm.216590 // bladder| bone marrow| brain| dorsal root ganglion| embryonic ti…	NM_172887 // GO:0008150 // biological_process // no biological data available /// ENSMUST00000087204 // GO:0008150 // biological_process // no biological data available /// ENSMUST00000045502 // GO:0008150 // biological_process // no biological data available /// ENSMUST00000052630 // GO:0008150 // biological_process // no biological data available	NM_172887 // GO:0005575 // cellular_component // no biological data available /// ENSMUST00000087204 // GO:0005575 // cellular_component // no biological data available /// ENSMUST00000045502 // GO:0005575 // cellular_component // no biological data available /// ENSMUST00000052630 // GO:0005575 // cellular_component // no biological data available	NM_172887 // GO:0003674 // molecular_function // no biological data available /// ENSMUST00000087204 // GO:0003674 // molecular_function // no biological data available /// ENSMUST00000045502 // GO:0003674 // molecular_function // no biological data available /// ENSMUST00000052630 // GO:0003674 // molecular_function // no biological data available	---	---
10355500	Igfbp5	NM_010518	3.74037e-07	0.359806	-2.77928	AD down vs AI	chr1	-	72904610	72921439	NM_010518 // Igfbp5 // insulin-like growth factor binding protein 5 // 1 C3|1 36.1 cM // 16011 /// ENSMUST00000027377 // Igfbp5 // insulin-like growth factor binding protein 5 // 1 C3|1 36.1 cM // 16011 /// L12447 // Igfbp5 // insulin-like growth factor binding protein 5 // 1 C3|1 36.1 cM // 16011	NM_010518 // RefSeq // Mus musculus insulin-like growth factor binding protein 5 (Igfbp5), mRNA. // chr1 // 100 // 100 // 28 // 28 // 0 /// ENSMUST00000027377 // ENSEMBL // Insulin-like growth factor-binding protein 5 gene:ENSMUSG00000026185 // chr1 // 100 // 100 // 28 // 28 // 0 /// L12447 // GenBank // Mus musculus insulin-like growth factor binding protein 5 (IGFBP5) mRNA, complete cds. // chr…	NM_010518 // Q3TT49 /// NM_010518 // Q3UQV0 /// NM_010518 // Q99KY8 /// NM_010518 // Q07079 /// L12447 // Q07079 /// L12447 // Q3TT49 /// L12447 // Q3UQV0 /// L12447 // Q99KY8	NM_010518 // Mm.405761 // bone marrow| brain| connective tissue| embryonic tissue| eye| heart| inner ear| intestine| joint| kidney| liver| lung| mammary gland| molar| muscle| nasopharynx| pancreas| pineal gland| pituitary gland| prostate| salivary gland| skin| spinal cord| stomach| testis| thymus| thyroid| tongue| vagina| gastrula| organogenesis| fetus| neonate| juvenile| adult /// ENSMUST0000002…	NM_010518 // GO:0001558 // regulation of cell growth // inferred from electronic annotation /// ENSMUST00000027377 // GO:0001558 // regulation of cell growth // inferred from electronic annotation /// L12447 // GO:0001558 // regulation of cell growth // inferred from electronic annotation	NM_010518 // GO:0005576 // extracellular region // inferred from electronic annotation /// NM_010518 // GO:0016942 // insulin-like growth factor binding protein complex // inferred by curator /// ENSMUST00000027377 // GO:0005576 // extracellular region // inferred from electronic annotation /// ENSMUST00000027377 // GO:0016942 // insulin-like growth factor binding protein complex // inferred by c…	NM_010518 // GO:0005520 // insulin-like growth factor binding // inferred from physical interaction /// NM_010518 // GO:0005520 // insulin-like growth factor binding // not recorded /// NM_010518 // GO:0019838 // growth factor binding // inferred from electronic annotation /// ENSMUST00000027377 // GO:0005520 // insulin-like growth factor binding // inferred from physical interaction /// ENSMUST0…	NM_010518 // GenMAPP // Smooth_muscle_contraction /// L12447 // GenMAPP // Smooth_muscle_contraction	---
10584901	Dscaml1	NM_001081270	3.80234e-07	0.443254	-2.25604	AD down vs AI	chr9	+	45235294	45561345	NM_001081270 // Dscaml1 // Down syndrome cell adhesion molecule-like 1 // 9|9 B // 114873 /// ENSMUST00000034592 // Dscaml1 // Down syndrome cell adhesion molecule-like 1 // 9|9 B // 114873 /// ENSMUST00000054307 // Dscaml1 // Down syndrome cell adhesion molecule-like 1 // 9|9 B // 114873 /// ENSMUST00000040855 // Dscaml1 // Down syndrome cell adhesion molecule-like 1 // 9|9 B // 114873 /// AF487…	NM_001081270 // RefSeq // Mus musculus Down syndrome cell adhesion molecule-like 1 (Dscaml1), mRNA. // chr9 // 100 // 87 // 34 // 34 // 0 /// ENSMUST00000034592 // ENSEMBL // Down syndrome cell adhesion molecule-like 1 gene:ENSMUSG00000032087 // chr9 // 100 // 87 // 34 // 34 // 0 /// ENSMUST00000054307 // ENSEMBL // Putative uncharacterized protein gene:ENSMUSG00000032087 // chr9 // 100 // 18 // …	NM_001081270 // Q3V3B0 /// NM_001081270 // Q4VA61 /// NM_001081270 // Q8CHB2 /// NM_001081270 // Q8R4B1 /// NM_001081270 // Q8R4B2 /// NM_001081270 // Q8R4B3 /// NM_001081270 // Q8R4B5 /// NM_001081270 // Q91ZY7 /// AF487346 // Q8R4B4	NM_001081270 // Mm.325499 // brain| embryonic tissue| eye| skin| testis| thymus| fetus| neonate| juvenile| adult /// ENSMUST00000034592 // Mm.325499 // brain| embryonic tissue| eye| skin| testis| thymus| fetus| neonate| juvenile| adult /// ENSMUST00000054307 // Mm.325499 // brain| embryonic tissue| eye| skin| testis| thymus| fetus| neonate| juvenile| adult /// ENSMUST00000040855 // Mm.325499 // b…	NM_001081270 // GO:0007155 // cell adhesion // inferred from electronic annotation /// NM_001081270 // GO:0007156 // homophilic cell adhesion // not recorded /// NM_001081270 // GO:0007162 // negative regulation of cell adhesion // inferred from mutant phenotype /// NM_001081270 // GO:0007399 // nervous system development // inferred from electronic annotation /// NM_001081270 // GO:0016338 // ca…	NM_001081270 // GO:0005886 // plasma membrane // not recorded /// NM_001081270 // GO:0016020 // membrane // inferred from electronic annotation /// NM_001081270 // GO:0016021 // integral to membrane // inferred from electronic annotation /// ENSMUST00000034592 // GO:0005886 // plasma membrane // not recorded /// ENSMUST00000034592 // GO:0016020 // membrane // inferred from electronic annotation /…	---	---	---
10549964	Zscan4a	NR_033707	3.86849e-07	0.420236	-2.37962	AD down vs AI	chr7	+	11591094	11595896	NR_033707 // Zscan4a // zinc finger and SCAN domain containing 4A // 7 A1|7 // 434555 /// NM_001013765 // Zscan4c // zinc finger and SCAN domain containing 4C // 7 A1|7 // 245109 /// NM_001110316 // Zscan4f // zinc finger and SCAN domain containing 4F // 7 A1|7 // 665902 /// NM_001185173 // Zscan4b // zinc finger and SCAN domain containing 4B // 7 A1|7 // 665780 /// NM_001100186 // Zscan4d // zin…	NR_033707 // RefSeq // Mus musculus zinc finger and SCAN domain containing 4A (Zscan4a), non-coding RNA. // chr7 // 100 // 100 // 30 // 30 // 0 /// NM_001013765 // RefSeq // Mus musculus zinc finger and SCAN domain containing 4C (Zscan4c), mRNA. // chr7 // 100 // 100 // 30 // 30 // 0 /// NM_001110316 // RefSeq // Mus musculus zinc finger and SCAN domain containing 4F (Zscan4f), mRNA. // chr7 // 9…	NR_033707 // Q3URS2 /// NM_001013765 // Q3URS2 /// NM_001110316 // Q3URS2 /// NM_001100186 // Q3URS2 /// BC050218 // Q80VJ6 /// BC050218 // Q3URS2 /// EF143406 // A7KBS4 /// EF143406 // Q3URS2	NM_001013765 // Mm.131747 // embryonic tissue| cleavage| blastocyst /// NM_001110316 // Mm.425380 // embryonic tissue| cleavage| morula| blastocyst /// NM_001100186 // Mm.380086 // embryonic tissue| cleavage| blastocyst /// ENSMUST00000131379 // Mm.131747 // embryonic tissue| cleavage| blastocyst /// ENSMUST00000067210 // Mm.131747 // embryonic tissue| cleavage| blastocyst /// BC050218 // Mm.1317…	NM_001013765 // GO:0008150 // biological_process // no biological data available /// NM_001185173 // GO:0007566 // embryo implantation // inferred from mutant phenotype /// NM_001100186 // GO:0008150 // biological_process // no biological data available /// ENSMUST00000131379 // GO:0008150 // biological_process // no biological data available /// ENSMUST00000067210 // GO:0008150 // biological_pro…	NM_001013765 // GO:0005575 // cellular_component // no biological data available /// NM_001185173 // GO:0005575 // cellular_component // no biological data available /// NM_001100186 // GO:0005575 // cellular_component // no biological data available /// ENSMUST00000131379 // GO:0005575 // cellular_component // no biological data available /// ENSMUST00000067210 // GO:0005575 // cellular_componen…	NM_001013765 // GO:0003674 // molecular_function // no biological data available /// NM_001185173 // GO:0003674 // molecular_function // no biological data available /// NM_001100186 // GO:0003674 // molecular_function // no biological data available /// ENSMUST00000131379 // GO:0003674 // molecular_function // no biological data available /// ENSMUST00000067210 // GO:0003674 // molecular_functio…	---	NM_001185173 // Pfam // IPR003309 // Transcriptional regulator SCAN /// ENSMUST00000131379 // Pfam // IPR003309 // Transcriptional regulator SCAN /// ENSMUST00000067210 // Pfam // IPR003309 // Transcriptional regulator SCAN /// ENSMUST00000094850 // Pfam // IPR003309 // Transcriptional regulator SCAN
10350896	Astn1	NM_007495	3.99944e-07	0.66404	-1.50593	AD down vs AI	chr1	+	160292487	160621919	NM_007495 // Astn1 // astrotactin 1 // 1|1 H1 // 11899 /// BC094666 // Astn1 // astrotactin 1 // 1|1 H1 // 11899 /// ENSMUST00000046110 // Astn1 // astrotactin 1 // 1|1 H1 // 11899	NM_007495 // RefSeq // Mus musculus astrotactin 1 (Astn1), mRNA. // chr1 // 100 // 100 // 47 // 47 // 0 /// BC094666 // GenBank // Mus musculus astrotactin 1, mRNA (cDNA clone MGC:102187 IMAGE:30545499), complete cds. // chr1 // 98 // 98 // 45 // 46 // 0 /// ENSMUST00000046110 // ENSEMBL // Isoform 1 of Astrotactin-1 gene:ENSMUSG00000026587 // chr1 // 100 // 100 // 47 // 47 // 0	NM_007495 // Q3UHD7 /// NM_007495 // Q61137 /// BC094666 // Q61137 /// BC094666 // Q3UHD7	NM_007495 // Mm.329586 // brain| dorsal root ganglion| embryonic tissue| eye| lung| pancreas| pituitary gland| skin| spinal cord| stomach| sympathetic ganglion| organogenesis| fetus| neonate| juvenile| adult /// BC094666 // Mm.329586 // brain| dorsal root ganglion| embryonic tissue| eye| lung| pancreas| pituitary gland| skin| spinal cord| stomach| sympathetic ganglion| organogenesis| fetus| neona…	NM_007495 // GO:0007155 // cell adhesion // inferred from electronic annotation /// NM_007495 // GO:0007626 // locomotory behavior // inferred from mutant phenotype /// NM_007495 // GO:0016337 // cell-cell adhesion // inferred from mutant phenotype /// NM_007495 // GO:0016477 // cell migration // inferred from mutant phenotype /// BC094666 // GO:0007155 // cell adhesion // inferred from electroni…	NM_007495 // GO:0016020 // membrane // inferred from electronic annotation /// NM_007495 // GO:0016021 // integral to membrane // inferred from electronic annotation /// BC094666 // GO:0016020 // membrane // inferred from electronic annotation /// BC094666 // GO:0016021 // integral to membrane // inferred from electronic annotation /// ENSMUST00000046110 // GO:0016020 // membrane // inferred from…	---	---	---
10383953	Emid1	NM_080595	4.05025e-07	0.489424	-2.04322	AD down vs AI	chr11	-	5006269	5052225	NM_080595 // Emid1 // EMI domain containing 1 // 11 A1|11 // 140703 /// ENSMUST00000062821 // Emid1 // EMI domain containing 1 // 11 A1|11 // 140703 /// BC130023 // Emid1 // EMI domain containing 1 // 11 A1|11 // 140703 /// ENSMUST00000036246 // Emid1 // EMI domain containing 1 // 11 A1|11 // 140703 /// ENSMUST00000156492 // Emid1 // EMI domain containing 1 // 11 A1|11 // 140703 /// ENSMUST000001…	NM_080595 // RefSeq // Mus musculus EMI domain containing 1 (Emid1), mRNA. // chr11 // 100 // 94 // 30 // 30 // 0 /// ENSMUST00000062821 // ENSEMBL // Isoform 1 of EMI domain-containing protein 1 gene:ENSMUSG00000034164 // chr11 // 100 // 94 // 30 // 30 // 0 /// BC130023 // GenBank // Mus musculus EMI domain containing 1, mRNA (cDNA clone MGC:161188 IMAGE:40140754), complete cds. // chr11 // 100 …	NM_080595 // Q91VF5 /// BC130023 // Q5SUT2 /// BC130023 // Q91VF5	NM_080595 // Mm.840 // bladder| brain| embryonic tissue| eye| inner ear| intestine| lung| mammary gland| oviduct| skin| spinal cord| spleen| testis| thymus| blastocyst| organogenesis| fetus| juvenile| adult /// ENSMUST00000062821 // Mm.840 // bladder| brain| embryonic tissue| eye| inner ear| intestine| lung| mammary gland| oviduct| skin| spinal cord| spleen| testis| thymus| blastocyst| organogene…	NM_080595 // GO:0008150 // biological_process // no biological data available /// ENSMUST00000062821 // GO:0008150 // biological_process // no biological data available /// BC130023 // GO:0008150 // biological_process // no biological data available /// ENSMUST00000036246 // GO:0008150 // biological_process // no biological data available /// ENSMUST00000156492 // GO:0008150 // biological_process…	NM_080595 // GO:0005576 // extracellular region // inferred from electronic annotation /// NM_080595 // GO:0005578 // proteinaceous extracellular matrix // inferred from direct assay /// NM_080595 // GO:0005783 // endoplasmic reticulum // inferred from direct assay /// NM_080595 // GO:0005794 // Golgi apparatus // inferred from direct assay /// ENSMUST00000062821 // GO:0005576 // extracellular re…	NM_080595 // GO:0005515 // protein binding // inferred from physical interaction /// ENSMUST00000062821 // GO:0005515 // protein binding // inferred from physical interaction /// BC130023 // GO:0005515 // protein binding // inferred from physical interaction /// ENSMUST00000036246 // GO:0005515 // protein binding // inferred from physical interaction /// ENSMUST00000156492 // GO:0005515 // protei…	---	ENSMUST00000153308 // Pfam // IPR008160 // Collagen triple helix repeat
10490989	Cp	NM_001042611	4.15989e-07	0.552153	-1.81109	AD down vs AI	chr3	+	19857054	19908792	NM_001042611 // Cp // ceruloplasmin // 3|3 D // 12870 /// NM_007752 // Cp // ceruloplasmin // 3|3 D // 12870 /// ENSMUST00000091309 // Cp // ceruloplasmin // 3|3 D // 12870 /// ENSMUST00000108327 // Cp // ceruloplasmin // 3|3 D // 12870 /// ENSMUST00000108329 // Cp // ceruloplasmin // 3|3 D // 12870 /// BC062957 // Cp // ceruloplasmin // 3|3 D // 12870	NM_001042611 // RefSeq // Mus musculus ceruloplasmin (Cp), transcript variant 1, mRNA. // chr3 // 100 // 87 // 41 // 41 // 0 /// NM_007752 // RefSeq // Mus musculus ceruloplasmin (Cp), transcript variant 2, mRNA. // chr3 // 100 // 87 // 41 // 41 // 0 /// ENSMUST00000091309 // ENSEMBL // Ceruloplasmin gene:ENSMUSG00000003617 // chr3 // 100 // 87 // 41 // 41 // 0 /// ENSMUST00000108327 // ENSEMBL /…	NM_001042611 // Q8BU82 /// NM_007752 // Q8BV37 /// BC062957 // Q61147 /// BC062957 // Q8BV37	NM_001042611 // Mm.13787 // bladder| blood| bone| bone marrow| brain| embryonic tissue| epididymis| eye| heart| inner ear| intestine| joint| kidney| liver| lung| mammary gland| muscle| nasopharynx| ovary| pancreas| pineal gland| pituitary gland| prostate| skin| spinal cord| spleen| testis| thymus| thyroid| unfertilized ovum| organogenesis| fetus| neonate| juvenile| adult /// NM_007752 // Mm.13787…	NM_001042611 // GO:0006810 // transport // inferred from electronic annotation /// NM_001042611 // GO:0006811 // ion transport // inferred from electronic annotation /// NM_001042611 // GO:0006825 // copper ion transport // inferred from electronic annotation /// NM_001042611 // GO:0046688 // response to copper ion // not recorded /// NM_001042611 // GO:0055114 // oxidation reduction // inferred …	NM_001042611 // GO:0005576 // extracellular region // inferred from electronic annotation /// NM_001042611 // GO:0005615 // extracellular space // inferred from direct assay /// NM_001042611 // GO:0005615 // extracellular space // not recorded /// NM_001042611 // GO:0046658 // anchored to plasma membrane // not recorded /// NM_007752 // GO:0005576 // extracellular region // inferred from electron…	NM_001042611 // GO:0004322 // ferroxidase activity // inferred from direct assay /// NM_001042611 // GO:0005507 // copper ion binding // inferred from direct assay /// NM_001042611 // GO:0005507 // copper ion binding // not recorded /// NM_001042611 // GO:0016491 // oxidoreductase activity // inferred from electronic annotation /// NM_001042611 // GO:0046872 // metal ion binding // inferred from …	---	ENSMUST00000091309 // Pfam // IPR011707 // Multicopper oxidase, type 3 /// ENSMUST00000108327 // Pfam // IPR011707 // Multicopper oxidase, type 3 /// ENSMUST00000108329 // Pfam // IPR011707 // Multicopper oxidase, type 3
10372342	Nav3	NM_001081035	4.54138e-07	0.602345	-1.66018	AD down vs AI	chr10	-	109121179	109437265	NM_001081035 // Nav3 // neuron navigator 3 // 10 D1|10 // 260315 /// ENSMUST00000032719 // Nav3 // neuron navigator 3 // 10 D1|10 // 260315 /// ENSMUST00000042311 // Nav3 // neuron navigator 3 // 10 D1|10 // 260315 /// AK122404 // Nav3 // neuron navigator 3 // 10 D1|10 // 260315	NM_001081035 // RefSeq // Mus musculus neuron navigator 3 (Nav3), mRNA. // chr10 // 100 // 95 // 38 // 38 // 0 /// ENSMUST00000032719 // ENSEMBL // neuron navigator 3 gene:ENSMUSG00000020181 // chr10 // 100 // 95 // 38 // 38 // 0 /// ENSMUST00000042311 // ENSEMBL // Uncharacterized protein gene:ENSMUSG00000020181 // chr10 // 100 // 95 // 38 // 38 // 0 /// AK122404 // GenBank // Mus musculus mRNA …	AK122404 // Q80TN7	NM_001081035 // Mm.225050 // brain| dorsal root ganglion| embryonic tissue| eye| fertilized ovum| kidney| lung| mammary gland| molar| pancreas| skin| spinal cord| sympathetic ganglion| zygote| morula| blastocyst| gastrula| fetus| neonate| juvenile| adult /// ENSMUST00000032719 // Mm.225050 // brain| dorsal root ganglion| embryonic tissue| eye| fertilized ovum| kidney| lung| mammary gland| molar| …	NM_001081035 // GO:0008150 // biological_process // no biological data available /// NM_001081035 // GO:0008152 // metabolic process // inferred from electronic annotation /// ENSMUST00000032719 // GO:0008150 // biological_process // no biological data available /// ENSMUST00000032719 // GO:0008152 // metabolic process // inferred from electronic annotation /// ENSMUST00000042311 // GO:0008150 //…	NM_001081035 // GO:0005634 // nucleus // inferred from direct assay /// NM_001081035 // GO:0005635 // nuclear envelope // inferred from direct assay /// NM_001081035 // GO:0016020 // membrane // inferred from electronic annotation /// ENSMUST00000032719 // GO:0005634 // nucleus // inferred from direct assay /// ENSMUST00000032719 // GO:0005635 // nuclear envelope // inferred from direct assay ///…	NM_001081035 // GO:0000166 // nucleotide binding // inferred from electronic annotation /// NM_001081035 // GO:0003674 // molecular_function // no biological data available /// NM_001081035 // GO:0005524 // ATP binding // inferred from electronic annotation /// NM_001081035 // GO:0017111 // nucleoside-triphosphatase activity // inferred from electronic annotation /// ENSMUST00000032719 // GO:0000…	---	---
10564667	Ntrk3	NM_008746	4.67767e-07	1.82686	1.82686	AD up vs AI	chr7	-	85337445	85722861	NM_008746 // Ntrk3 // neurotrophic tyrosine kinase, receptor, type 3 // 7 D3|7 39.0 cM // 18213 /// NM_182809 // Ntrk3 // neurotrophic tyrosine kinase, receptor, type 3 // 7 D3|7 39.0 cM // 18213 /// ENSMUST00000039431 // Ntrk3 // neurotrophic tyrosine kinase, receptor, type 3 // 7 D3|7 39.0 cM // 18213 /// ENSMUST00000039438 // Ntrk3 // neurotrophic tyrosine kinase, receptor, type 3 // 7 D3|7 39…	NM_008746 // RefSeq // Mus musculus neurotrophic tyrosine kinase, receptor, type 3 (Ntrk3), transcript variant 1, mRNA. // chr7 // 100 // 71 // 34 // 34 // 0 /// NM_182809 // RefSeq // Mus musculus neurotrophic tyrosine kinase, receptor, type 3 (Ntrk3), transcript variant 2, mRNA. // chr7 // 100 // 58 // 28 // 28 // 0 /// ENSMUST00000039431 // ENSEMBL // Isoform 1 of NT-3 growth factor receptor g…	NM_182809 // A9X3Y4 /// AY336094 // Q6VNS1	NM_008746 // Mm.33496 // bone marrow| brain| connective tissue| dorsal root ganglion| embryonic tissue| eye| heart| kidney| mammary gland| pancreas| pituitary gland| skin| spinal cord| spleen| sympathetic ganglion| testis| thymus| thyroid| vagina| fetus| neonate| juvenile| adult /// NM_182809 // Mm.33496 // bone marrow| brain| connective tissue| dorsal root ganglion| embryonic tissue| eye| heart|…	NM_008746 // GO:0001764 // neuron migration // not recorded /// NM_008746 // GO:0006468 // protein phosphorylation // inferred from electronic annotation /// NM_008746 // GO:0007165 // signal transduction // inferred from electronic annotation /// NM_008746 // GO:0007165 // signal transduction // not recorded /// NM_008746 // GO:0007169 // transmembrane receptor protein tyrosine kinase signaling …	NM_008746 // GO:0005624 // membrane fraction // not recorded /// NM_008746 // GO:0005737 // cytoplasm // inferred from direct assay /// NM_008746 // GO:0005886 // plasma membrane // not recorded /// NM_008746 // GO:0005887 // integral to plasma membrane // inferred from electronic annotation /// NM_008746 // GO:0016020 // membrane // inferred from electronic annotation /// NM_008746 // GO:0016021…	NM_008746 // GO:0000166 // nucleotide binding // inferred from electronic annotation /// NM_008746 // GO:0004672 // protein kinase activity // inferred from electronic annotation /// NM_008746 // GO:0004713 // protein tyrosine kinase activity // inferred from electronic annotation /// NM_008746 // GO:0004714 // transmembrane receptor protein tyrosine kinase activity // inferred from electronic an…	---	---
10399470	Trib2	NM_144551	4.69647e-07	0.648821	-1.54126	AD down vs AI	chr12	-	15798531	15823591	NM_144551 // Trib2 // tribbles homolog 2 (Drosophila) // 12 A1.1|12 // 217410 /// ENSMUST00000020922 // Trib2 // tribbles homolog 2 (Drosophila) // 12 A1.1|12 // 217410 /// BC037387 // Trib2 // tribbles homolog 2 (Drosophila) // 12 A1.1|12 // 217410	NM_144551 // RefSeq // Mus musculus tribbles homolog 2 (Drosophila) (Trib2), mRNA. // chr12 // 100 // 100 // 25 // 25 // 0 /// ENSMUST00000020922 // ENSEMBL // Tribbles homolog 2 gene:ENSMUSG00000020601 // chr12 // 100 // 100 // 25 // 25 // 0 /// BC037387 // GenBank // Mus musculus tribbles homolog 2 (Drosophila), mRNA (cDNA clone MGC:38955 IMAGE:5363174), complete cds. // chr12 // 100 // 92 // 2…	NM_144551 // Q8K4K3 /// BC037387 // Q8K4K3	NM_144551 // Mm.478296 // bladder| bone| bone marrow| brain| dorsal root ganglion| embryonic tissue| extraembryonic tissue| eye| heart| inner ear| kidney| lung| mammary gland| ovary| oviduct| pancreas| pituitary gland| skin| spinal cord| spleen| stomach| sympathetic ganglion| testis| thymus|oocyte| egg cylinder| gastrula| organogenesis| fetus| neonate| juvenile| adult /// ENSMUST00000020922 // Mm…	NM_144551 // GO:0006468 // protein phosphorylation // inferred from electronic annotation /// NM_144551 // GO:0032436 // positive regulation of proteasomal ubiquitin-dependent protein catabolic process // inferred from direct assay /// NM_144551 // GO:0042326 // negative regulation of phosphorylation // inferred from electronic annotation /// NM_144551 // GO:0043433 // negative regulation of tran…	NM_144551 // GO:0005737 // cytoplasm // inferred from electronic annotation /// NM_144551 // GO:0005856 // cytoskeleton // inferred from electronic annotation /// ENSMUST00000020922 // GO:0005737 // cytoplasm // inferred from electronic annotation /// ENSMUST00000020922 // GO:0005856 // cytoskeleton // inferred from electronic annotation /// BC037387 // GO:0005737 // cytoplasm // inferred from el…	NM_144551 // GO:0004672 // protein kinase activity // inferred from electronic annotation /// NM_144551 // GO:0004860 // protein kinase inhibitor activity // inferred from electronic annotation /// NM_144551 // GO:0005515 // protein binding // inferred from physical interaction /// NM_144551 // GO:0005524 // ATP binding // inferred from electronic annotation /// NM_144551 // GO:0008134 // transcr…	---	---
10573747	Adcy7	NM_007406	5.21238e-07	2.48871	2.48871	AD up vs AI	chr8	+	90796302	90853860	NM_007406 // Adcy7 // adenylate cyclase 7 // 8 C3|8 40.0 cM // 11513 /// NM_001037723 // Adcy7 // adenylate cyclase 7 // 8 C3|8 40.0 cM // 11513 /// NM_001037724 // Adcy7 // adenylate cyclase 7 // 8 C3|8 40.0 cM // 11513 /// NM_001109756 // Adcy7 // adenylate cyclase 7 // 8 C3|8 40.0 cM // 11513 /// ENSMUST00000098521 // Adcy7 // adenylate cyclase 7 // 8 C3|8 40.0 cM // 11513 /// U12919 // Adcy7 …	NM_007406 // RefSeq // Mus musculus adenylate cyclase 7 (Adcy7), transcript variant 1, mRNA. // chr8 // 100 // 97 // 30 // 30 // 0 /// NM_001037723 // RefSeq // Mus musculus adenylate cyclase 7 (Adcy7), transcript variant 2, mRNA. // chr8 // 100 // 97 // 30 // 30 // 0 /// NM_001037724 // RefSeq // Mus musculus adenylate cyclase 7 (Adcy7), transcript variant 3, mRNA. // chr8 // 100 // 94 // 29 // …	NM_007406 // Q3U1P1 /// NM_007406 // Q3U1X9 /// NM_007406 // Q3U3P2 /// NM_007406 // Q3UU15 /// NM_001037723 // Q3U1P1 /// NM_001037723 // Q3U1X9 /// NM_001037723 // Q3U3P2 /// NM_001037723 // Q3UU15 /// NM_001037724 // Q3U1P1 /// NM_001037724 // Q3U1X9 /// NM_001037724 // Q3U3P2 /// NM_001037724 // Q3UU15 /// NM_001109756 // Q3U1P1 /// NM_001109756 // Q3U1X9 /// NM_001109756 // Q3U3P2 /// NM_001…	NM_007406 // Mm.288206 // bladder| blood| bone| bone marrow| brain| connective tissue| embryonic tissue| extraembryonic tissue| eye| heart| intestine| kidney| liver| lung| lymph node| mammary gland| muscle| nasopharynx| pancreas| pituitary gland| skin| spleen| testis| thymus| gastrula| organogenesis| fetus| neonate| juvenile| adult /// NM_001037723 // Mm.288206 // bladder| blood| bone| bone marro…	NM_007406 // GO:0006171 // cAMP biosynthetic process // not recorded /// NM_007406 // GO:0006171 // cAMP biosynthetic process // traceable author statement /// NM_007406 // GO:0007190 // activation of adenylate cyclase activity // traceable author statement /// NM_007406 // GO:0009190 // cyclic nucleotide biosynthetic process // inferred from electronic annotation /// NM_007406 // GO:0023034 // i…	NM_007406 // GO:0005624 // membrane fraction // not recorded /// NM_007406 // GO:0005886 // plasma membrane // traceable author statement /// NM_007406 // GO:0016020 // membrane // inferred from electronic annotation /// NM_007406 // GO:0016021 // integral to membrane // inferred from electronic annotation /// NM_001037723 // GO:0005624 // membrane fraction // not recorded /// NM_001037723 // GO:…	NM_007406 // GO:0000166 // nucleotide binding // inferred from electronic annotation /// NM_007406 // GO:0004016 // adenylate cyclase activity // inferred from mutant phenotype /// NM_007406 // GO:0004016 // adenylate cyclase activity // not recorded /// NM_007406 // GO:0004016 // adenylate cyclase activity // traceable author statement /// NM_007406 // GO:0005524 // ATP binding // inferred from …	U12919 // GenMAPP // G_Protein_Signaling /// U12919 // GenMAPP // Calcium_regulation_in_cardiac_cells /// U12919 // GenMAPP // Smooth_muscle_contraction	---
10350630	Fam129a	NM_022018	5.54656e-07	0.499082	-2.00368	AD down vs AI	chr1	+	153418605	153566472	NM_022018 // Fam129a // family with sequence similarity 129, member A // 1 G2|1 // 63913 /// ENSMUST00000148810 // Fam129a // family with sequence similarity 129, member A // 1 G2|1 // 63913 /// AB049355 // Fam129a // family with sequence similarity 129, member A // 1 G2|1 // 63913 /// ENSMUST00000097541 // Fam129a // family with sequence similarity 129, member A // 1 G2|1 // 63913 /// ENSMUST000…	NM_022018 // RefSeq // Mus musculus family with sequence similarity 129, member A (Fam129a), mRNA. // chr1 // 100 // 100 // 30 // 30 // 0 /// ENSMUST00000148810 // ENSEMBL // Protein Niban gene:ENSMUSG00000026483 // chr1 // 100 // 100 // 30 // 30 // 0 /// AB049355 // GenBank // Mus musculus Niban mRNA, complete cds. // chr1 // 100 // 87 // 26 // 26 // 0 /// ENSMUST00000097541 // ENSEMBL // Putati…	NM_022018 // Q3UW53 /// NM_022018 // Q3TDH5 /// AB049355 // Q3UW53 /// AB049355 // Q3TDH5	NM_022018 // Mm.157700 // bladder| bone| bone marrow| brain| connective tissue| embryonic tissue| epididymis| extraembryonic tissue| eye| intestine| liver| lung| mammary gland| nasopharynx| olfactory mucosa| ovary| oviduct| pancreas| pituitary gland| prostate| skin| spleen| stomach| testis| thymus| vagina| morula| blastocyst| organogenesis| fetus| neonate| juvenile| adult /// ENSMUST00000148810 /…	NM_022018 // GO:0001933 // negative regulation of protein phosphorylation // inferred from mutant phenotype /// NM_022018 // GO:0001934 // positive regulation of protein phosphorylation // inferred from mutant phenotype /// NM_022018 // GO:0006417 // regulation of translation // inferred from electronic annotation /// NM_022018 // GO:0006950 // response to stress // inferred from electronic annot…	NM_022018 // GO:0005575 // cellular_component // no biological data available /// NM_022018 // GO:0005737 // cytoplasm // inferred from electronic annotation /// ENSMUST00000148810 // GO:0005575 // cellular_component // no biological data available /// ENSMUST00000148810 // GO:0005737 // cytoplasm // inferred from electronic annotation /// AB049355 // GO:0005575 // cellular_component // no biolog…	NM_022018 // GO:0003674 // molecular_function // no biological data available /// ENSMUST00000148810 // GO:0003674 // molecular_function // no biological data available /// AB049355 // GO:0003674 // molecular_function // no biological data available /// ENSMUST00000097541 // GO:0003674 // molecular_function // no biological data available /// ENSMUST00000134499 // GO:0003674 // molecular_function…	---	---
10406777	Gcnt4	NM_001166065	6.40667e-07	0.584446	-1.71102	AD down vs AI	chr13	+	97716144	97717502	NM_001166065 // Gcnt4 // glucosaminyl (N-acetyl) transferase 4, core 2 (beta-1,6-N-acetylglucosaminyltransferase) // 13 D1|13 // 218476	NM_001166065 // RefSeq // Mus musculus glucosaminyl (N-acetyl) transferase 4, core 2 (beta-1,6-N-acetylglucosaminyltransferase) (Gcnt4), mRNA. // chr13 // 100 // 96 // 27 // 27 // 0	---	---	---	---	---	---	---
10549972	Zscan4c	NM_001013765	6.66578e-07	0.418631	-2.38874	AD down vs AI	chr7	+	11983287	11988090	NM_001013765 // Zscan4c // zinc finger and SCAN domain containing 4C // 7 A1|7 // 245109 /// NR_033707 // Zscan4a // zinc finger and SCAN domain containing 4A // 7 A1|7 // 434555 /// NM_001110316 // Zscan4f // zinc finger and SCAN domain containing 4F // 7 A1|7 // 665902 /// NM_001185173 // Zscan4b // zinc finger and SCAN domain containing 4B // 7 A1|7 // 665780 /// NM_001100186 // Zscan4d // zin…	NM_001013765 // RefSeq // Mus musculus zinc finger and SCAN domain containing 4C (Zscan4c), mRNA. // chr7 // 97 // 100 // 29 // 30 // 0 /// NR_033707 // RefSeq // Mus musculus zinc finger and SCAN domain containing 4A (Zscan4a), non-coding RNA. // chr7 // 100 // 93 // 30 // 28 // 0 /// NM_001110316 // RefSeq // Mus musculus zinc finger and SCAN domain containing 4F (Zscan4f), mRNA. // chr7 // 100…	NM_001013765 // Q3URS2 /// NR_033707 // Q3URS2 /// NM_001110316 // Q3URS2 /// NM_001100186 // Q3URS2 /// BC050218 // Q80VJ6 /// BC050218 // Q3URS2 /// EF143406 // A7KBS4 /// EF143406 // Q3URS2	NM_001013765 // Mm.131747 // embryonic tissue| cleavage| blastocyst /// NM_001110316 // Mm.425380 // embryonic tissue| cleavage| morula| blastocyst /// NM_001100186 // Mm.380086 // embryonic tissue| cleavage| blastocyst /// ENSMUST00000131379 // Mm.131747 // embryonic tissue| cleavage| blastocyst /// ENSMUST00000067210 // Mm.131747 // embryonic tissue| cleavage| blastocyst /// BC050218 // Mm.1317…	NM_001013765 // GO:0008150 // biological_process // no biological data available /// NM_001185173 // GO:0007566 // embryo implantation // inferred from mutant phenotype /// NM_001100186 // GO:0008150 // biological_process // no biological data available /// ENSMUST00000131379 // GO:0008150 // biological_process // no biological data available /// ENSMUST00000067210 // GO:0008150 // biological_pro…	NM_001013765 // GO:0005575 // cellular_component // no biological data available /// NM_001185173 // GO:0005575 // cellular_component // no biological data available /// NM_001100186 // GO:0005575 // cellular_component // no biological data available /// ENSMUST00000131379 // GO:0005575 // cellular_component // no biological data available /// ENSMUST00000067210 // GO:0005575 // cellular_componen…	NM_001013765 // GO:0003674 // molecular_function // no biological data available /// NM_001185173 // GO:0003674 // molecular_function // no biological data available /// NM_001100186 // GO:0003674 // molecular_function // no biological data available /// ENSMUST00000131379 // GO:0003674 // molecular_function // no biological data available /// ENSMUST00000067210 // GO:0003674 // molecular_functio…	---	NM_001185173 // Pfam // IPR003309 // Transcriptional regulator SCAN /// ENSMUST00000131379 // Pfam // IPR003309 // Transcriptional regulator SCAN /// ENSMUST00000067210 // Pfam // IPR003309 // Transcriptional regulator SCAN /// ENSMUST00000094850 // Pfam // IPR003309 // Transcriptional regulator SCAN
10444068	Tapbp	NM_001025313	7.01726e-07	0.517626	-1.9319	AD down vs AI	chr17	+	34056423	34066235	NM_001025313 // Tapbp // TAP binding protein // 17 B1|17 18.41 cM // 21356 /// NM_009318 // Tapbp // TAP binding protein // 17 B1|17 18.41 cM // 21356 /// ENSMUST00000025161 // Tapbp // TAP binding protein // 17 B1|17 18.41 cM // 21356 /// BC015074 // Tapbp // TAP binding protein // 17 B1|17 18.41 cM // 21356 /// ENSMUST00000114350 // Tapbp // TAP binding protein // 17 B1|17 18.41 cM // 21356	NM_001025313 // RefSeq // Mus musculus TAP binding protein (Tapbp), transcript variant 1, mRNA. // chr17 // 100 // 100 // 27 // 27 // 0 /// NM_009318 // RefSeq // Mus musculus TAP binding protein (Tapbp), transcript variant 2, mRNA. // chr17 // 100 // 100 // 27 // 27 // 0 /// ENSMUST00000025161 // ENSEMBL // tapasin isoform 1 gene:ENSMUSG00000024308 // chr17 // 100 // 100 // 27 // 27 // 0 /// BC0…	NM_001025313 // Q8C6N4 /// NM_001025313 // Q3TCU5 /// NM_001025313 // Q3TED6 /// NM_001025313 // Q9D679 /// NM_001025313 // Q3U7C1 /// NM_001025313 // Q3U9A3 /// NM_001025313 // Q5XW46 /// NM_001025313 // Q5XW47 /// NM_001025313 // Q5XW48 /// NM_001025313 // Q5XW49 /// NM_001025313 // Q5XW50 /// NM_001025313 // Q5XW51 /// NM_001025313 // Q5XW52 /// NM_001025313 // Q9R233 /// NM_009318 // Q8C6N4 /…	NM_001025313 // Mm.154457 // bladder| blood| bone| bone marrow| brain| connective tissue| dorsal root ganglion| embryonic tissue| extraembryonic tissue| eye| heart| inner ear| intestine| joint| kidney| liver| lung| lymph node| mammary gland| muscle| olfactory mucosa| ovary| oviduct| pancreas| pituitary gland| salivary gland| skin| spleen| stomach| sympathetic ganglion| testis| thymus| thyroid| to…	NM_001025313 // GO:0002479 // antigen processing and presentation of exogenous peptide antigen via MHC class I, TAP-dependent // inferred from direct assay /// NM_001025313 // GO:0006952 // defense response // inferred from mutant phenotype /// NM_001025313 // GO:0019885 // antigen processing and presentation of endogenous peptide antigen via MHC class I // inferred from electronic annotation ///…	NM_001025313 // GO:0005783 // endoplasmic reticulum // inferred from electronic annotation /// NM_001025313 // GO:0005887 // integral to plasma membrane // traceable author statement /// NM_001025313 // GO:0016020 // membrane // inferred from electronic annotation /// NM_001025313 // GO:0016021 // integral to membrane // inferred from electronic annotation /// NM_001025313 // GO:0042824 // MHC cl…	---	---	ENSMUST00000025161 // Pfam // IPR003597 // Immunoglobulin C1 type /// ENSMUST00000114350 // Pfam // IPR003597 // Immunoglobulin C1 type
10467153	Slc16a12	NM_172838	7.14453e-07	2.72742	2.72742	AD up vs AI	chr19	-	34742896	34821601	NM_172838 // Slc16a12 // solute carrier family 16 (monocarboxylic acid transporters), member 12 // 19 C1|19 // 240638 /// ENSMUST00000009522 // Slc16a12 // solute carrier family 16 (monocarboxylic acid transporters), member 12 // 19 C1|19 // 240638 /// BC111902 // Slc16a12 // solute carrier family 16 (monocarboxylic acid transporters), member 12 // 19 C1|19 // 240638	NM_172838 // RefSeq // Mus musculus solute carrier family 16 (monocarboxylic acid transporters), member 12 (Slc16a12), mRNA. // chr19 // 100 // 100 // 29 // 29 // 0 /// ENSMUST00000009522 // ENSEMBL // Monocarboxylate transporter 12 gene:ENSMUSG00000009378 // chr19 // 100 // 100 // 29 // 29 // 0 /// BC111902 // GenBank // Mus musculus solute carrier family 16 (monocarboxylic acid transporters), m…	NM_172838 // Q8BGC3 /// BC111902 // Q8BGC3	NM_172838 // Mm.74636 // adrenal gland| bladder| bone| embryonic tissue| epididymis| extraembryonic tissue| eye| kidney| liver| mammary gland| oviduct| pancreas| skin| spinal cord| spleen| thymus| vagina| fetus| neonate| juvenile| adult /// ENSMUST00000009522 // Mm.74636 // adrenal gland| bladder| bone| embryonic tissue| epididymis| extraembryonic tissue| eye| kidney| liver| mammary gland| oviduc…	NM_172838 // GO:0006810 // transport // inferred from electronic annotation /// NM_172838 // GO:0008150 // biological_process // no biological data available /// NM_172838 // GO:0055085 // transmembrane transport // inferred from electronic annotation /// ENSMUST00000009522 // GO:0006810 // transport // inferred from electronic annotation /// ENSMUST00000009522 // GO:0008150 // biological_process…	NM_172838 // GO:0005575 // cellular_component // no biological data available /// NM_172838 // GO:0005886 // plasma membrane // inferred from electronic annotation /// NM_172838 // GO:0016020 // membrane // inferred from electronic annotation /// NM_172838 // GO:0016021 // integral to membrane // inferred from electronic annotation /// ENSMUST00000009522 // GO:0005575 // cellular_component // no …	NM_172838 // GO:0003674 // molecular_function // no biological data available /// NM_172838 // GO:0015293 // symporter activity // inferred from electronic annotation /// ENSMUST00000009522 // GO:0003674 // molecular_function // no biological data available /// ENSMUST00000009522 // GO:0015293 // symporter activity // inferred from electronic annotation /// BC111902 // GO:0003674 // molecular_fun…	---	---
10378549	Rtn4rl1	NM_177708	7.2076e-07	0.412716	-2.42297	AD down vs AI	chr11	+	75007302	75081264	NM_177708 // Rtn4rl1 // reticulon 4 receptor-like 1 // 11 B5|11 // 237847 /// ENSMUST00000102514 // Rtn4rl1 // reticulon 4 receptor-like 1 // 11 B5|11 // 237847 /// BC030471 // Rtn4rl1 // reticulon 4 receptor-like 1 // 11 B5|11 // 237847	NM_177708 // RefSeq // Mus musculus reticulon 4 receptor-like 1 (Rtn4rl1), mRNA. // chr11 // 100 // 96 // 26 // 26 // 0 /// ENSMUST00000102514 // ENSEMBL // Reticulon-4 receptor-like 1 gene:ENSMUSG00000045287 // chr11 // 100 // 100 // 27 // 27 // 0 /// BC030471 // GenBank // Mus musculus reticulon 4 receptor-like 1, mRNA (cDNA clone MGC:40829 IMAGE:5368560), complete cds. // chr11 // 100 // 96 //…	NM_177708 // Q8K0S5 /// BC030471 // Q8K0S5	NM_177708 // Mm.82661 // adrenal gland| bladder| brain| eye| heart| intestine| kidney| liver| mammary gland| muscle| pancreas| skin| spinal cord| spleen| stomach| testis| thymus| fetus| neonate| juvenile| adult /// ENSMUST00000102514 // Mm.82661 // adrenal gland| bladder| brain| eye| heart| intestine| kidney| liver| mammary gland| muscle| pancreas| skin| spinal cord| spleen| stomach| testis| thym…	NM_177708 // GO:0007165 // signal transduction // inferred from electronic annotation /// NM_177708 // GO:0031103 // axon regeneration // traceable author statement /// ENSMUST00000102514 // GO:0007165 // signal transduction // inferred from electronic annotation /// ENSMUST00000102514 // GO:0031103 // axon regeneration // traceable author statement /// BC030471 // GO:0007165 // signal transducti…	NM_177708 // GO:0005886 // plasma membrane // inferred from electronic annotation /// NM_177708 // GO:0009897 // external side of plasma membrane // not recorded /// NM_177708 // GO:0016020 // membrane // inferred from electronic annotation /// NM_177708 // GO:0016021 // integral to membrane // inferred from electronic annotation /// NM_177708 // GO:0031225 // anchored to membrane // inferred fro…	NM_177708 // GO:0003674 // molecular_function // no biological data available /// NM_177708 // GO:0004872 // receptor activity // inferred from electronic annotation /// NM_177708 // GO:0005515 // protein binding // inferred from electronic annotation /// ENSMUST00000102514 // GO:0003674 // molecular_function // no biological data available /// ENSMUST00000102514 // GO:0004872 // receptor activit…	---	ENSMUST00000102514 // Pfam // IPR000372 // Leucine-rich repeat, cysteine-rich flanking region, N-terminal
10416302	Hr	NM_021877	7.67386e-07	2.47383	2.47383	AD up vs AI	chr14	+	70953863	70973357	NM_021877 // Hr // hairless // 14 D2|14 // 15460 /// ENSMUST00000022691 // Hr // hairless // 14 D2|14 // 15460 /// ENSMUST00000161069 // Hr // hairless // 14 D2|14 // 15460 /// BC049182 // Hr // hairless // 14 D2|14 // 15460	NM_021877 // RefSeq // Mus musculus hairless (Hr), mRNA. // chr14 // 100 // 100 // 42 // 42 // 0 /// ENSMUST00000022691 // ENSEMBL // Protein hairless gene:ENSMUSG00000022096 // chr14 // 100 // 100 // 42 // 42 // 0 /// ENSMUST00000161069 // ENSEMBL // Protein hairless gene:ENSMUSG00000022096 // chr14 // 100 // 98 // 41 // 41 // 0 /// BC049182 // GenBank // Mus musculus hairless, mRNA (cDNA clone …	NM_021877 // Q61645 /// BC049182 // Q61645	NM_021877 // Mm.7598 // brain| embryonic tissue| eye| inner ear| intestine| joint| mammary gland| muscle| ovary| skin| testis| organogenesis| fetus| juvenile| adult /// ENSMUST00000022691 // Mm.7598 // brain| embryonic tissue| eye| inner ear| intestine| joint| mammary gland| muscle| ovary| skin| testis| organogenesis| fetus| juvenile| adult /// ENSMUST00000161069 // Mm.7598 // brain| embryonic ti…	NM_021877 // GO:0006350 // transcription // inferred from electronic annotation /// NM_021877 // GO:0016481 // negative regulation of transcription // inferred from direct assay /// NM_021877 // GO:0016481 // negative regulation of transcription // not recorded /// NM_021877 // GO:0043433 // negative regulation of transcription factor activity // not recorded /// NM_021877 // GO:0045449 // regula…	NM_021877 // GO:0000118 // histone deacetylase complex // not recorded /// NM_021877 // GO:0005634 // nucleus // inferred from electronic annotation /// NM_021877 // GO:0016604 // nuclear body // inferred from direct assay /// ENSMUST00000022691 // GO:0000118 // histone deacetylase complex // not recorded /// ENSMUST00000022691 // GO:0005634 // nucleus // inferred from electronic annotation /// E…	NM_021877 // GO:0003677 // DNA binding // inferred from electronic annotation /// NM_021877 // GO:0003714 // transcription corepressor activity // inferred from direct assay /// NM_021877 // GO:0003714 // transcription corepressor activity // not recorded /// NM_021877 // GO:0005515 // protein binding // inferred from physical interaction /// NM_021877 // GO:0042809 // vitamin D receptor binding …	---	---
10438347	Tbx1	NM_011532	7.73845e-07	0.604582	-1.65403	AD down vs AI	chr16	-	18581797	18590764	NM_011532 // Tbx1 // T-box 1 // 16 A3|16 11.35 cM // 21380 /// ENSMUST00000009241 // Tbx1 // T-box 1 // 16 A3|16 11.35 cM // 21380 /// AF349658 // Tbx1 // T-box 1 // 16 A3|16 11.35 cM // 21380 /// ENSMUST00000115598 // Tbx1 // T-box 1 // 16 A3|16 11.35 cM // 21380	NM_011532 // RefSeq // Mus musculus T-box 1 (Tbx1), mRNA. // chr16 // 100 // 84 // 31 // 31 // 0 /// ENSMUST00000009241 // ENSEMBL // T-box 1 gene:ENSMUSG00000009097 // chr16 // 100 // 84 // 31 // 31 // 0 /// AF349658 // GenBank // Mus musculus T-box 1 transcription factor (Tbx1) mRNA, complete cds. // chr16 // 100 // 89 // 33 // 33 // 0 /// ENSMUST00000115598 // ENSEMBL // Isoform 1 of T-box tra…	AF349658 // P70323	NM_011532 // Mm.295194 // eye| inner ear| mammary gland| skin| spleen| fetus| juvenile| adult /// ENSMUST00000009241 // Mm.295194 // eye| inner ear| mammary gland| skin| spleen| fetus| juvenile| adult /// AF349658 // Mm.295194 // eye| inner ear| mammary gland| skin| spleen| fetus| juvenile| adult /// ENSMUST00000115598 // Mm.295194 // eye| inner ear| mammary gland| skin| spleen| fetus| juvenile| …	NM_011532 // GO:0001525 // angiogenesis // inferred from mutant phenotype /// NM_011532 // GO:0001568 // blood vessel development // inferred from genetic interaction /// NM_011532 // GO:0001568 // blood vessel development // inferred from mutant phenotype /// NM_011532 // GO:0001708 // cell fate specification // inferred from genetic interaction /// NM_011532 // GO:0001708 // cell fate specifica…	NM_011532 // GO:0005634 // nucleus // inferred from sequence or structural similarity /// ENSMUST00000009241 // GO:0005634 // nucleus // inferred from sequence or structural similarity /// AF349658 // GO:0005634 // nucleus // inferred from sequence or structural similarity /// ENSMUST00000115598 // GO:0005634 // nucleus // inferred from sequence or structural similarity	NM_011532 // GO:0003677 // DNA binding // inferred from electronic annotation /// NM_011532 // GO:0003700 // sequence-specific DNA binding transcription factor activity // inferred from electronic annotation /// NM_011532 // GO:0016563 // transcription activator activity // inferred from direct assay /// NM_011532 // GO:0042803 // protein homodimerization activity // inferred from sequence or str…	---	---
10559978	Zscan4a	NR_033707	7.80554e-07	0.388	-2.57732	AD down vs AI	chr7	-	11380154	11383616	NR_033707 // Zscan4a // zinc finger and SCAN domain containing 4A // 7 A1|7 // 434555 /// NM_001110316 // Zscan4f // zinc finger and SCAN domain containing 4F // 7 A1|7 // 665902 /// NM_001013765 // Zscan4c // zinc finger and SCAN domain containing 4C // 7 A1|7 // 245109 /// NM_001185173 // Zscan4b // zinc finger and SCAN domain containing 4B // 7 A1|7 // 665780 /// NM_001100186 // Zscan4d // zin…	NR_033707 // RefSeq // Mus musculus zinc finger and SCAN domain containing 4A (Zscan4a), non-coding RNA. // chr7 // 100 // 100 // 25 // 25 // 0 /// NM_001110316 // RefSeq // Mus musculus zinc finger and SCAN domain containing 4F (Zscan4f), mRNA. // chr7 // 100 // 96 // 24 // 24 // 0 /// NM_001013765 // RefSeq // Mus musculus zinc finger and SCAN domain containing 4C (Zscan4c), mRNA. // chr7 // 96…	NR_033707 // Q3URS2 /// NM_001110316 // Q3URS2 /// NM_001013765 // Q3URS2 /// NM_001100186 // Q3URS2 /// BC050218 // Q80VJ6 /// BC050218 // Q3URS2 /// EF143406 // A7KBS4 /// EF143406 // Q3URS2	NM_001110316 // Mm.425380 // embryonic tissue| cleavage| morula| blastocyst /// NM_001013765 // Mm.131747 // embryonic tissue| cleavage| blastocyst /// NM_001100186 // Mm.380086 // embryonic tissue| cleavage| blastocyst /// ENSMUST00000131379 // Mm.131747 // embryonic tissue| cleavage| blastocyst /// ENSMUST00000067210 // Mm.131747 // embryonic tissue| cleavage| blastocyst /// BC050218 // Mm.1317…	NM_001013765 // GO:0008150 // biological_process // no biological data available /// NM_001185173 // GO:0007566 // embryo implantation // inferred from mutant phenotype /// NM_001100186 // GO:0008150 // biological_process // no biological data available /// ENSMUST00000131379 // GO:0008150 // biological_process // no biological data available /// ENSMUST00000067210 // GO:0008150 // biological_pro…	NM_001013765 // GO:0005575 // cellular_component // no biological data available /// NM_001185173 // GO:0005575 // cellular_component // no biological data available /// NM_001100186 // GO:0005575 // cellular_component // no biological data available /// ENSMUST00000131379 // GO:0005575 // cellular_component // no biological data available /// ENSMUST00000067210 // GO:0005575 // cellular_componen…	NM_001013765 // GO:0003674 // molecular_function // no biological data available /// NM_001185173 // GO:0003674 // molecular_function // no biological data available /// NM_001100186 // GO:0003674 // molecular_function // no biological data available /// ENSMUST00000131379 // GO:0003674 // molecular_function // no biological data available /// ENSMUST00000067210 // GO:0003674 // molecular_functio…	---	NM_001185173 // Pfam // IPR003309 // Transcriptional regulator SCAN /// ENSMUST00000131379 // Pfam // IPR003309 // Transcriptional regulator SCAN /// ENSMUST00000067210 // Pfam // IPR003309 // Transcriptional regulator SCAN /// ENSMUST00000094850 // Pfam // IPR003309 // Transcriptional regulator SCAN
10555186	Wnt11	NM_009519	7.87523e-07	0.659041	-1.51736	AD down vs AI	chr7	+	105984639	106003705	NM_009519 // Wnt11 // wingless-related MMTV integration site 11 // 7 E2|7 48.0 cM // 22411 /// ENSMUST00000067495 // Wnt11 // wingless-related MMTV integration site 11 // 7 E2|7 48.0 cM // 22411 /// BC125482 // Wnt11 // wingless-related MMTV integration site 11 // 7 E2|7 48.0 cM // 22411	NM_009519 // RefSeq // Mus musculus wingless-related MMTV integration site 11 (Wnt11), mRNA. // chr7 // 100 // 86 // 32 // 32 // 0 /// ENSMUST00000067495 // ENSEMBL // Protein Wnt-11 gene:ENSMUSG00000015957 // chr7 // 100 // 89 // 33 // 33 // 0 /// BC125482 // GenBank // Mus musculus wingless-related MMTV integration site 11, mRNA (cDNA clone MGC:159185 IMAGE:40129997), complete cds. // chr7 // 1…	NM_009519 // P48615 /// BC125482 // Q059Y4 /// BC125482 // P48615	NM_009519 // Mm.22182 // bladder| embryonic tissue| eye| heart| kidney| lung| oviduct| skin| spleen| testis| thymus| tongue| fetus| neonate| juvenile| adult /// ENSMUST00000067495 // Mm.22182 // bladder| embryonic tissue| eye| heart| kidney| lung| oviduct| skin| spleen| testis| thymus| tongue| fetus| neonate| juvenile| adult /// BC125482 // Mm.22182 // bladder| embryonic tissue| eye| heart| kidne…	NM_009519 // GO:0001649 // osteoblast differentiation // inferred from genetic interaction /// NM_009519 // GO:0003151 // outflow tract morphogenesis // inferred from mutant phenotype /// NM_009519 // GO:0007165 // signal transduction // inferred from electronic annotation /// NM_009519 // GO:0007165 // signal transduction // traceable author statement /// NM_009519 // GO:0007223 // Wnt receptor …	NM_009519 // GO:0005576 // extracellular region // inferred from direct assay /// NM_009519 // GO:0005578 // proteinaceous extracellular matrix // inferred from electronic annotation /// NM_009519 // GO:0005615 // extracellular space // inferred from sequence or structural similarity /// NM_009519 // GO:0005737 // cytoplasm // inferred from direct assay /// NM_009519 // GO:0005886 // plasma membr…	NM_009519 // GO:0001664 // G-protein-coupled receptor binding // inferred from sequence or structural similarity /// NM_009519 // GO:0004871 // signal transducer activity // inferred from electronic annotation /// NM_009519 // GO:0005102 // receptor binding // traceable author statement /// NM_009519 // GO:0005515 // protein binding // inferred from physical interaction /// ENSMUST00000067495 // …	NM_009519 // GenMAPP // TGF_Beta_Signaling_Pathway /// NM_009519 // GenMAPP // Wnt_Signaling /// BC125482 // GenMAPP // TGF_Beta_Signaling_Pathway /// BC125482 // GenMAPP // Wnt_Signaling	---
10546510	Lrig1	NM_008377	8.00692e-07	0.509686	-1.96199	AD down vs AI	chr6	-	94554523	94650139	NM_008377 // Lrig1 // leucine-rich repeats and immunoglobulin-like domains 1 // 6 D2|6 39.0 cM // 16206 /// ENSMUST00000101126 // Lrig1 // leucine-rich repeats and immunoglobulin-like domains 1 // 6 D2|6 39.0 cM // 16206 /// ENSMUST00000032105 // Lrig1 // leucine-rich repeats and immunoglobulin-like domains 1 // 6 D2|6 39.0 cM // 16206 /// D78572 // Lrig1 // leucine-rich repeats and immunoglobuli…	NM_008377 // RefSeq // Mus musculus leucine-rich repeats and immunoglobulin-like domains 1 (Lrig1), mRNA. // chr6 // 100 // 95 // 42 // 42 // 0 /// ENSMUST00000101126 // ENSEMBL // Leucine-rich repeats and immunoglobulin-like domains protein 1 gene:ENSMUSG00000030029 // chr6 // 100 // 95 // 42 // 42 // 0 /// ENSMUST00000032105 // ENSEMBL // Leucine-rich repeats and immunoglobulin-like domains pro…	D78572 // P70193	NM_008377 // Mm.245210 // bladder| bone| bone marrow| brain| connective tissue| embryonic tissue| extraembryonic tissue| eye| fertilized ovum| heart| intestine| liver| lung| lymph node| mammary gland| muscle| ovary| pancreas| pituitary gland| salivary gland| skin| stomach| testis| thymus| vagina|oocyte| unfertilized ovum| zygote| gastrula| organogenesis| fetus| neonate| juvenile| adult /// ENSMUS…	---	NM_008377 // GO:0016020 // membrane // inferred from electronic annotation /// NM_008377 // GO:0016021 // integral to membrane // inferred from electronic annotation /// ENSMUST00000101126 // GO:0016020 // membrane // inferred from electronic annotation /// ENSMUST00000101126 // GO:0016021 // integral to membrane // inferred from electronic annotation /// ENSMUST00000032105 // GO:0016020 // membr…	NM_008377 // GO:0005515 // protein binding // inferred from electronic annotation /// ENSMUST00000101126 // GO:0005515 // protein binding // inferred from electronic annotation /// ENSMUST00000032105 // GO:0005515 // protein binding // inferred from electronic annotation /// D78572 // GO:0005515 // protein binding // inferred from electronic annotation	---	---
10586331	Igdcc3	NM_008988	8.28795e-07	0.551381	-1.81363	AD down vs AI	chr9	+	64988961	65033722	NM_008988 // Igdcc3 // immunoglobulin superfamily, DCC subclass, member 3 // 9 D-E1|9 40.0 cM // 19289 /// BC053057 // Igdcc3 // immunoglobulin superfamily, DCC subclass, member 3 // 9 D-E1|9 40.0 cM // 19289 /// ENSMUST00000034961 // Igdcc3 // immunoglobulin superfamily, DCC subclass, member 3 // 9 D-E1|9 40.0 cM // 19289	NM_008988 // RefSeq // Mus musculus immunoglobulin superfamily, DCC subclass, member 3 (Igdcc3), mRNA. // chr9 // 100 // 93 // 28 // 28 // 0 /// BC053057 // GenBank // Mus musculus immunoglobulin superfamily, DCC subclass, member 3, mRNA (cDNA clone MGC:62345 IMAGE:5698028), complete cds. // chr9 // 100 // 100 // 30 // 30 // 0 /// ENSMUST00000034961 // ENSEMBL // Isoform 1 of Immunoglobulin super…	NM_008988 // Q8BQC3 /// BC053057 // Q8BQC3	NM_008988 // Mm.41529 // brain| embryonic tissue| eye| fertilized ovum| inner ear| pancreas| zygote| gastrula| organogenesis| fetus| adult /// NM_008988 // Mm.453118 // --- /// BC053057 // Mm.41529 // brain| embryonic tissue| eye| fertilized ovum| inner ear| pancreas| zygote| gastrula| organogenesis| fetus| adult /// BC053057 // Mm.453118 // --- /// ENSMUST00000034961 // Mm.41529 // brain| embryo…	NM_008988 // GO:0050885 // neuromuscular process controlling balance // inferred from mutant phenotype /// BC053057 // GO:0050885 // neuromuscular process controlling balance // inferred from mutant phenotype /// ENSMUST00000034961 // GO:0050885 // neuromuscular process controlling balance // inferred from mutant phenotype	NM_008988 // GO:0005575 // cellular_component // no biological data available /// NM_008988 // GO:0016020 // membrane // inferred from electronic annotation /// NM_008988 // GO:0016021 // integral to membrane // inferred from electronic annotation /// BC053057 // GO:0005575 // cellular_component // no biological data available /// BC053057 // GO:0016020 // membrane // inferred from electronic ann…	NM_008988 // GO:0003674 // molecular_function // no biological data available /// BC053057 // GO:0003674 // molecular_function // no biological data available /// ENSMUST00000034961 // GO:0003674 // molecular_function // no biological data available	---	---
10355403	Fn1	NM_010233	8.40422e-07	0.624458	-1.60139	AD down vs AI	chr1	-	71632097	71699746	NM_010233 // Fn1 // fibronectin 1 // 1 C1-C5|1 36.1 cM // 14268 /// ENSMUST00000055226 // Fn1 // fibronectin 1 // 1 C1-C5|1 36.1 cM // 14268 /// BC138421 // Fn1 // fibronectin 1 // 1 C1-C5|1 36.1 cM // 14268 /// BC145271 // Fn1 // fibronectin 1 // 1 C1-C5|1 36.1 cM // 14268 /// BC099373 // Fn1 // fibronectin 1 // 1 C1-C5|1 36.1 cM // 14268 /// ENSMUST00000087254 // Fn1 // fibronectin 1 // 1 C1-C5…	NM_010233 // RefSeq // Mus musculus fibronectin 1 (Fn1), mRNA. // chr1 // 100 // 100 // 48 // 48 // 0 /// ENSMUST00000055226 // ENSEMBL // Fibronectin gene:ENSMUSG00000026193 // chr1 // 100 // 100 // 48 // 48 // 0 /// BC138421 // GenBank // Mus musculus fibronectin 1, mRNA (cDNA clone MGC:170046 IMAGE:8861441), complete cds. // chr1 // 100 // 90 // 43 // 43 // 0 /// BC145271 // GenBank // Mus mus…	NM_010233 // Q3TBB4 /// NM_010233 // Q3TCF1 /// NM_010233 // Q3TCL7 /// NM_010233 // Q3UZF9 /// NM_010233 // Q3UGY5 /// NM_010233 // Q3UH17 /// NM_010233 // Q3UHL6 /// NM_010233 // Q3UHR1 /// NM_010233 // Q8R3F3 /// NM_010233 // Q99KD0 /// NM_010233 // P11276 /// BC138421 // B9EHT6 /// BC138421 // Q3TBB4 /// BC138421 // Q3TCF1 /// BC138421 // Q3TCL7 /// BC138421 // Q3UZF9 /// BC138421 // Q3UGY5 /…	NM_010233 // Mm.193099 // adipose tissue| bladder| blood| bone| bone marrow| brain| connective tissue| dorsal root ganglion| embryonic tissue| extraembryonic tissue| eye| heart| inner ear| intestine| joint| kidney| liver| lung| lymph node| mammary gland| molar| muscle| nasopharynx| ovary| oviduct| pancreas| pineal gland| pituitary gland| salivary gland| skin| spinal cord| spleen| testis| thymus| …	NM_010233 // GO:0001525 // angiogenesis // inferred from electronic annotation /// NM_010233 // GO:0006916 // anti-apoptosis // not recorded /// NM_010233 // GO:0006953 // acute-phase response // inferred from electronic annotation /// NM_010233 // GO:0007044 // cell-substrate junction assembly // inferred from direct assay /// NM_010233 // GO:0007155 // cell adhesion // inferred from direct assa…	NM_010233 // GO:0005576 // extracellular region // inferred from electronic annotation /// NM_010233 // GO:0005578 // proteinaceous extracellular matrix // inferred from direct assay /// NM_010233 // GO:0005578 // proteinaceous extracellular matrix // traceable author statement /// NM_010233 // GO:0005604 // basement membrane // inferred from direct assay /// NM_010233 // GO:0005604 // basement m…	NM_010233 // GO:0002020 // protease binding // not recorded /// NM_010233 // GO:0005515 // protein binding // inferred from physical interaction /// NM_010233 // GO:0008201 // heparin binding // inferred from electronic annotation /// NM_010233 // GO:0016504 // peptidase activator activity // inferred from direct assay /// NM_010233 // GO:0045340 // mercury ion binding // not recorded /// ENSMUST…	NM_010233 // GenMAPP // Inflammatory_Response_Pathway /// BC138421 // GenMAPP // Inflammatory_Response_Pathway /// BC145271 // GenMAPP // Inflammatory_Response_Pathway /// BC051082 // GenMAPP // Inflammatory_Response_Pathway	---
10362711	9030224M15Rik	BC147317	8.58135e-07	0.43184	-2.31567	AD down vs AI	chr10	+	40403088	40530889	BC147317 // 9030224M15Rik // RIKEN cDNA 9030224M15 gene // 10 B1|10 // 327747 /// NM_177793 // 9030224M15Rik // RIKEN cDNA 9030224M15 gene // 10 B1|10 // 327747 /// ENSMUST00000058747 // 9030224M15Rik // RIKEN cDNA 9030224M15 gene // 10 B1|10 // 327747	BC147317 // GenBank // Mus musculus RIKEN cDNA 9030224M15 gene, mRNA (cDNA clone MGC:182474 IMAGE:9056368), complete cds. // chr10 // 100 // 81 // 21 // 21 // 0 /// NM_177793 // RefSeq // Mus musculus RIKEN cDNA 9030224M15 gene (9030224M15Rik), mRNA. // chr10 // 100 // 100 // 26 // 26 // 0 /// ENSMUST00000058747 // ENSEMBL // UPF0624 protein C6orf186 homolog gene:ENSMUSG00000045555 // chr10 // 10…	BC147317 // Q8CCB5 /// NM_177793 // Q8CCB5	BC147317 // Mm.80407 // intestine| oviduct| adult /// NM_177793 // Mm.80407 // intestine| oviduct| adult /// ENSMUST00000058747 // Mm.80407 // intestine| oviduct| adult	BC147317 // GO:0008150 // biological_process // no biological data available /// NM_177793 // GO:0008150 // biological_process // no biological data available /// ENSMUST00000058747 // GO:0008150 // biological_process // no biological data available	BC147317 // GO:0005575 // cellular_component // no biological data available /// BC147317 // GO:0005576 // extracellular region // inferred from electronic annotation /// NM_177793 // GO:0005575 // cellular_component // no biological data available /// NM_177793 // GO:0005576 // extracellular region // inferred from electronic annotation /// ENSMUST00000058747 // GO:0005575 // cellular_component …	BC147317 // GO:0003674 // molecular_function // no biological data available /// NM_177793 // GO:0003674 // molecular_function // no biological data available /// ENSMUST00000058747 // GO:0003674 // molecular_function // no biological data available	---	---
10465943	Dagla	NM_198114	1.01185e-06	0.452432	-2.21028	AD down vs AI	chr19	-	10322154	10346078	NM_198114 // Dagla // diacylglycerol lipase, alpha // 19 A|19 // 269060 /// ENSMUST00000039327 // Dagla // diacylglycerol lipase, alpha // 19 A|19 // 269060 /// AY275376 // Dagla // diacylglycerol lipase, alpha // 19 A|19 // 269060	NM_198114 // RefSeq // Mus musculus diacylglycerol lipase, alpha (Dagla), mRNA. // chr19 // 100 // 100 // 38 // 38 // 0 /// ENSMUST00000039327 // ENSEMBL // sn1-specific diacylglycerol lipase alpha gene:ENSMUSG00000035735 // chr19 // 100 // 100 // 38 // 38 // 0 /// AY275376 // GenBank // Mus musculus neural stem cell-derived dendrite regulator (Nsddr) mRNA, complete cds. // chr19 // 97 // 100 // …	NM_198114 // A4FU75 /// NM_198114 // Q6WQJ1 /// AY275376 // Q6WQJ1 /// AY275376 // A4FU75	NM_198114 // Mm.329718 // bone marrow| brain| extraembryonic tissue| eye| intestine| kidney| mammary gland| pancreas| salivary gland| spleen| fetus| neonate| juvenile| adult /// ENSMUST00000039327 // Mm.329718 // bone marrow| brain| extraembryonic tissue| eye| intestine| kidney| mammary gland| pancreas| salivary gland| spleen| fetus| neonate| juvenile| adult /// AY275376 // Mm.329718 // bone marr…	NM_198114 // GO:0006629 // lipid metabolic process // inferred from electronic annotation /// NM_198114 // GO:0016042 // lipid catabolic process // inferred from electronic annotation /// ENSMUST00000039327 // GO:0006629 // lipid metabolic process // inferred from electronic annotation /// ENSMUST00000039327 // GO:0016042 // lipid catabolic process // inferred from electronic annotation /// AY275…	NM_198114 // GO:0005886 // plasma membrane // inferred from electronic annotation /// NM_198114 // GO:0016020 // membrane // inferred from electronic annotation /// NM_198114 // GO:0016021 // integral to membrane // inferred from electronic annotation /// ENSMUST00000039327 // GO:0005886 // plasma membrane // inferred from electronic annotation /// ENSMUST00000039327 // GO:0016020 // membrane // …	NM_198114 // GO:0004806 // triglyceride lipase activity // inferred from electronic annotation /// NM_198114 // GO:0016787 // hydrolase activity // inferred from electronic annotation /// NM_198114 // GO:0046872 // metal ion binding // inferred from electronic annotation /// ENSMUST00000039327 // GO:0004806 // triglyceride lipase activity // inferred from electronic annotation /// ENSMUST00000039…	---	---
10388532	Nxn	NM_008750	1.03146e-06	1.54798	1.54798	AD up vs AI	chr11	-	76070738	76212643	NM_008750 // Nxn // nucleoredoxin // 11 B5|11 45.2 cM // 18230 /// ENSMUST00000021204 // Nxn // nucleoredoxin // 11 B5|11 45.2 cM // 18230 /// BC058244 // Nxn // nucleoredoxin // 11 B5|11 45.2 cM // 18230	NM_008750 // RefSeq // Mus musculus nucleoredoxin (Nxn), mRNA. // chr11 // 100 // 100 // 34 // 34 // 0 /// ENSMUST00000021204 // ENSEMBL // Isoform 1 of Nucleoredoxin gene:ENSMUSG00000020844 // chr11 // 100 // 100 // 34 // 34 // 0 /// BC058244 // GenBank // Mus musculus nucleoredoxin, mRNA (cDNA clone MGC:65298 IMAGE:6312910), complete cds. // chr11 // 100 // 91 // 31 // 31 // 0 /// ENSMUST000001…	NM_008750 // P97346 /// BC058244 // P97346	NM_008750 // Mm.27915 // adrenal gland| bladder| blood| bone marrow| brain| embryonic tissue| epididymis| extraembryonic tissue| eye| heart| inner ear| kidney| liver| lung| mammary gland| nasopharynx| oviduct| pituitary gland| prostate| skin| spinal cord| stomach| sympathetic ganglion| testis| thymus| uterus| vagina| cleavage| gastrula| organogenesis| fetus| neonate| juvenile| adult /// ENSMUST00…	NM_008750 // GO:0007275 // multicellular organismal development // inferred from electronic annotation /// NM_008750 // GO:0016055 // Wnt receptor signaling pathway // inferred from electronic annotation /// NM_008750 // GO:0030154 // cell differentiation // inferred from electronic annotation /// NM_008750 // GO:0045454 // cell redox homeostasis // inferred from electronic annotation /// NM_0087…	NM_008750 // GO:0005575 // cellular_component // no biological data available /// NM_008750 // GO:0005634 // nucleus // inferred from direct assay /// NM_008750 // GO:0005737 // cytoplasm // inferred from electronic annotation /// ENSMUST00000021204 // GO:0005575 // cellular_component // no biological data available /// ENSMUST00000021204 // GO:0005634 // nucleus // inferred from direct assay ///…	NM_008750 // GO:0003674 // molecular_function // no biological data available /// NM_008750 // GO:0004791 // thioredoxin-disulfide reductase activity // inferred from direct assay /// NM_008750 // GO:0016209 // antioxidant activity // inferred from electronic annotation /// NM_008750 // GO:0016491 // oxidoreductase activity // inferred from electronic annotation /// NM_008750 // GO:0047134 // pro…	---	---
10561128	Cyp2s1	NM_028775	1.07334e-06	0.199362	-5.016	AD down vs AI	chr7	-	26587492	26601566	NM_028775 // Cyp2s1 // cytochrome P450, family 2, subfamily s, polypeptide 1 // 7 A3|7 // 74134 /// ENSMUST00000043314 // Cyp2s1 // cytochrome P450, family 2, subfamily s, polypeptide 1 // 7 A3|7 // 74134 /// BC064733 // Cyp2s1 // cytochrome P450, family 2, subfamily s, polypeptide 1 // 7 A3|7 // 74134	NM_028775 // RefSeq // Mus musculus cytochrome P450, family 2, subfamily s, polypeptide 1 (Cyp2s1), mRNA. // chr7 // 100 // 100 // 27 // 27 // 0 /// ENSMUST00000043314 // ENSEMBL // Cytochrome P450 2S1 gene:ENSMUSG00000040703 // chr7 // 100 // 100 // 27 // 27 // 0 /// BC064733 // GenBank // Mus musculus cytochrome P450, family 2, subfamily s, polypeptide 1, mRNA (cDNA clone MGC:76474 IMAGE:304591…	NM_028775 // Q9DBX6 /// NM_028775 // Q8K027 /// BC064733 // Q9DBX6 /// BC064733 // Q8K027	NM_028775 // Mm.275188 // bladder| embryonic tissue| extraembryonic tissue| heart| inner ear| intestine| kidney| liver| lung| mammary gland| ovary| salivary gland| skin| spinal cord| spleen| stomach| testis| cleavage| morula| blastocyst| gastrula| organogenesis| fetus| neonate| juvenile| adult /// ENSMUST00000043314 // Mm.275188 // bladder| embryonic tissue| extraembryonic tissue| heart| inner ea…	NM_028775 // GO:0008150 // biological_process // no biological data available /// NM_028775 // GO:0055114 // oxidation reduction // inferred from electronic annotation /// ENSMUST00000043314 // GO:0008150 // biological_process // no biological data available /// ENSMUST00000043314 // GO:0055114 // oxidation reduction // inferred from electronic annotation /// BC064733 // GO:0008150 // biological_…	NM_028775 // GO:0005783 // endoplasmic reticulum // inferred from electronic annotation /// NM_028775 // GO:0005792 // microsome // not recorded /// NM_028775 // GO:0016020 // membrane // inferred from electronic annotation /// ENSMUST00000043314 // GO:0005783 // endoplasmic reticulum // inferred from electronic annotation /// ENSMUST00000043314 // GO:0005792 // microsome // not recorded /// ENSM…	NM_028775 // GO:0003674 // molecular_function // no biological data available /// NM_028775 // GO:0004497 // monooxygenase activity // inferred from electronic annotation /// NM_028775 // GO:0005506 // iron ion binding // inferred from electronic annotation /// NM_028775 // GO:0009055 // electron carrier activity // inferred from electronic annotation /// NM_028775 // GO:0016491 // oxidoreductase…	---	---
10423002	Ugt3a1	NM_207216	1.09867e-06	0.525496	-1.90296	AD down vs AI	chr15	+	9240232	9241727	NM_207216 // Ugt3a1 // UDP glycosyltransferases 3 family, polypeptide A1 // 15 A1|15 // 105887 /// NM_144845 // Ugt3a2 // UDP glycosyltransferases 3 family, polypeptide A2 // 15 A1|15 // 223337 /// ENSMUST00000022861 // Ugt3a1 // UDP glycosyltransferases 3 family, polypeptide A1 // 15 A1|15 // 105887 /// ENSMUST00000072403 // Ugt3a2 // UDP glycosyltransferases 3 family, polypeptide A2 // 15 A1|15…	NM_207216 // RefSeq // Mus musculus UDP glycosyltransferases 3 family, polypeptide A1 (Ugt3a1), mRNA. // chr15 // 100 // 100 // 25 // 25 // 0 /// NM_144845 // RefSeq // Mus musculus UDP glycosyltransferases 3 family, polypeptide A2 (Ugt3a2), mRNA. // chr15 // 64 // 100 // 16 // 25 // 0 /// ENSMUST00000022861 // ENSEMBL // UDP-glucuronosyltransferase 3A1 gene:ENSMUSG00000072664 // chr15 // 100 // …	NM_207216 // Q3UP75 /// NM_144845 // Q8JZZ0 /// NM_144845 // Q8BRY7 /// BC025940 // Q3UP75 /// BC022134 // Q8JZZ0 /// BC022134 // Q8BRY7	NM_144845 // Mm.422853 // extraembryonic tissue| eye| heart| kidney| liver| spleen| fetus| neonate| juvenile| adult /// ENSMUST00000072403 // Mm.422853 // extraembryonic tissue| eye| heart| kidney| liver| spleen| fetus| neonate| juvenile| adult /// BC022134 // Mm.422853 // extraembryonic tissue| eye| heart| kidney| liver| spleen| fetus| neonate| juvenile| adult /// ENSMUST00000058565 // Mm.422853…	NM_207216 // GO:0008150 // biological_process // no biological data available /// NM_207216 // GO:0008152 // metabolic process // inferred from electronic annotation /// NM_144845 // GO:0008150 // biological_process // no biological data available /// NM_144845 // GO:0008152 // metabolic process // inferred from electronic annotation /// ENSMUST00000022861 // GO:0008150 // biological_process // n…	NM_207216 // GO:0005575 // cellular_component // no biological data available /// NM_207216 // GO:0016020 // membrane // inferred from electronic annotation /// NM_207216 // GO:0016021 // integral to membrane // inferred from electronic annotation /// NM_144845 // GO:0005575 // cellular_component // no biological data available /// NM_144845 // GO:0016020 // membrane // inferred from electronic a…	NM_207216 // GO:0003674 // molecular_function // no biological data available /// NM_207216 // GO:0015020 // glucuronosyltransferase activity // inferred from electronic annotation /// NM_207216 // GO:0016740 // transferase activity // inferred from electronic annotation /// NM_207216 // GO:0016757 // transferase activity, transferring glycosyl groups // inferred from electronic annotation /// NM…	---	ENSMUST00000022861 // Pfam // IPR007235 // Glycosyltransferase 28, C-terminal /// ENSMUST00000072403 // Pfam // IPR007235 // Glycosyltransferase 28, C-terminal /// ENSMUST00000058565 // Pfam // IPR002213 // UDP-glucuronosyl/UDP-glucosyltransferase
10391207	Dhx58	NM_030150	1.15252e-06	0.269762	-3.70697	AD down vs AI	chr11	-	100556198	100565585	NM_030150 // Dhx58 // DEXH (Asp-Glu-X-His) box polypeptide 58 // 11 D|11 61.5 cM // 80861 /// ENSMUST00000017974 // Dhx58 // DEXH (Asp-Glu-X-His) box polypeptide 58 // 11 D|11 61.5 cM // 80861 /// AF316999 // Dhx58 // DEXH (Asp-Glu-X-His) box polypeptide 58 // 11 D|11 61.5 cM // 80861	NM_030150 // RefSeq // Mus musculus DEXH (Asp-Glu-X-His) box polypeptide 58 (Dhx58), mRNA. // chr11 // 100 // 100 // 26 // 26 // 0 /// ENSMUST00000017974 // ENSEMBL // probable ATP-dependent RNA helicase DHX58 gene:ENSMUSG00000017830 // chr11 // 100 // 100 // 26 // 26 // 0 /// AF316999 // GenBank // Mus musculus D11lgp2 mRNA, complete cds. // chr11 // 100 // 92 // 24 // 24 // 0 /// ENSMUST0000012…	AF316999 // Q99J87 /// AF316999 // Q3U606	NM_030150 // Mm.271830 // bone| bone marrow| brain| connective tissue| embryonic tissue| extraembryonic tissue| eye| inner ear| kidney| liver| lung| mammary gland| pancreas| spleen| testis| thymus| blastocyst| fetus| neonate| juvenile| adult /// ENSMUST00000017974 // Mm.271830 // bone| bone marrow| brain| connective tissue| embryonic tissue| extraembryonic tissue| eye| inner ear| kidney| liver| l…	NM_030150 // GO:0008152 // metabolic process // inferred from electronic annotation /// NM_030150 // GO:0045087 // innate immune response // inferred from electronic annotation /// ENSMUST00000017974 // GO:0008152 // metabolic process // inferred from electronic annotation /// ENSMUST00000017974 // GO:0045087 // innate immune response // inferred from electronic annotation /// AF316999 // GO:0008…	NM_030150 // GO:0005737 // cytoplasm // inferred from direct assay /// ENSMUST00000017974 // GO:0005737 // cytoplasm // inferred from direct assay /// AF316999 // GO:0005737 // cytoplasm // inferred from direct assay	NM_030150 // GO:0000166 // nucleotide binding // inferred from electronic annotation /// NM_030150 // GO:0003676 // nucleic acid binding // inferred from electronic annotation /// NM_030150 // GO:0003677 // DNA binding // inferred from electronic annotation /// NM_030150 // GO:0003723 // RNA binding // inferred from electronic annotation /// NM_030150 // GO:0004386 // helicase activity // inferre…	---	---
10594418	Smad6	NM_008542	1.15442e-06	2.61034	2.61034	AD up vs AI	chr9	-	63800924	63869866	NM_008542 // Smad6 // MAD homolog 6 (Drosophila) // 9|9 D // 17130 /// ENSMUST00000041029 // Smad6 // MAD homolog 6 (Drosophila) // 9|9 D // 17130 /// BC047280 // Smad6 // MAD homolog 6 (Drosophila) // 9|9 D // 17130	NM_008542 // RefSeq // Mus musculus MAD homolog 6 (Drosophila) (Smad6), mRNA. // chr9 // 100 // 100 // 31 // 31 // 0 /// ENSMUST00000041029 // ENSEMBL // Mothers against decapentaplegic homolog 6 gene:ENSMUSG00000036867 // chr9 // 100 // 100 // 31 // 31 // 0 /// BC047280 // GenBank // Mus musculus MAD homolog 6 (Drosophila), mRNA (cDNA clone MGC:54743 IMAGE:6477199), complete cds. // chr9 // 96 /…	NM_008542 // O35182 /// BC047280 // Q80ZV9 /// BC047280 // O35182	NM_008542 // Mm.325757 // blood| brain| embryonic tissue| eye| intestine| kidney| liver| lung| mammary gland| nasopharynx| pancreas| prostate| skin| stomach| testis| thymus| fetus| neonate| juvenile| adult /// ENSMUST00000041029 // Mm.325757 // blood| brain| embryonic tissue| eye| intestine| kidney| liver| lung| mammary gland| nasopharynx| pancreas| prostate| skin| stomach| testis| thymus| fetus|…	NM_008542 // GO:0006350 // transcription // inferred from electronic annotation /// NM_008542 // GO:0006355 // regulation of transcription, DNA-dependent // inferred from electronic annotation /// NM_008542 // GO:0007179 // transforming growth factor beta receptor signaling pathway // inferred from electronic annotation /// NM_008542 // GO:0045449 // regulation of transcription // inferred from e…	NM_008542 // GO:0005622 // intracellular // inferred from electronic annotation /// NM_008542 // GO:0005634 // nucleus // inferred from electronic annotation /// NM_008542 // GO:0005667 // transcription factor complex // inferred from electronic annotation /// ENSMUST00000041029 // GO:0005622 // intracellular // inferred from electronic annotation /// ENSMUST00000041029 // GO:0005634 // nucleus /…	NM_008542 // GO:0003700 // sequence-specific DNA binding transcription factor activity // inferred from electronic annotation /// NM_008542 // GO:0005515 // protein binding // inferred from physical interaction /// ENSMUST00000041029 // GO:0003700 // sequence-specific DNA binding transcription factor activity // inferred from electronic annotation /// ENSMUST00000041029 // GO:0005515 // protein b…	NM_008542 // GenMAPP // TGF_Beta_Signaling_Pathway /// BC047280 // GenMAPP // TGF_Beta_Signaling_Pathway	---
10578203	Cldn23	NM_027998	1.26082e-06	0.602092	-1.66088	AD down vs AI	chr8	-	36887528	36889598	NM_027998 // Cldn23 // claudin 23 // 8|8 B1.1 // 71908 /// ENSMUST00000060128 // Cldn23 // claudin 23 // 8|8 B1.1 // 71908 /// BC085262 // Cldn23 // claudin 23 // 8|8 B1.1 // 71908	NM_027998 // RefSeq // Mus musculus claudin 23 (Cldn23), mRNA. // chr8 // 100 // 100 // 25 // 25 // 0 /// ENSMUST00000060128 // ENSEMBL // Claudin-23 gene:ENSMUSG00000055976 // chr8 // 100 // 32 // 8 // 8 // 0 /// BC085262 // GenBank // Mus musculus claudin 23, mRNA (cDNA clone MGC:102346 IMAGE:6396088), complete cds. // chr8 // 76 // 100 // 19 // 25 // 0	NM_027998 // Q9D7D7 /// NM_027998 // Q3ULX4 /// BC085262 // Q9D7D7 /// BC085262 // Q3ULX4	NM_027998 // Mm.37817 // connective tissue| embryonic tissue| eye| intestine| lung| mammary gland| nasopharynx| skin| testis| tongue| vagina| fetus| neonate| juvenile| adult /// ENSMUST00000060128 // Mm.37817 // connective tissue| embryonic tissue| eye| intestine| lung| mammary gland| nasopharynx| skin| testis| tongue| vagina| fetus| neonate| juvenile| adult /// BC085262 // Mm.37817 // connective…	NM_027998 // GO:0008150 // biological_process // no biological data available /// ENSMUST00000060128 // GO:0008150 // biological_process // no biological data available /// BC085262 // GO:0008150 // biological_process // no biological data available	NM_027998 // GO:0005575 // cellular_component // no biological data available /// NM_027998 // GO:0005886 // plasma membrane // inferred from electronic annotation /// NM_027998 // GO:0005923 // tight junction // inferred from electronic annotation /// NM_027998 // GO:0016020 // membrane // inferred from electronic annotation /// NM_027998 // GO:0016021 // integral to membrane // inferred from el…	NM_027998 // GO:0003674 // molecular_function // no biological data available /// NM_027998 // GO:0005198 // structural molecule activity // inferred from electronic annotation /// ENSMUST00000060128 // GO:0003674 // molecular_function // no biological data available /// ENSMUST00000060128 // GO:0005198 // structural molecule activity // inferred from electronic annotation /// BC085262 // GO:0003…	---	---
10376216	Slc36a1	NM_153139	1.2996e-06	2.21634	2.21634	AD up vs AI	chr11	+	55017872	55047408	NM_153139 // Slc36a1 // solute carrier family 36 (proton/amino acid symporter), member 1 // 11 B1.3|11 // 215335 /// ENSMUST00000108872 // Slc36a1 // solute carrier family 36 (proton/amino acid symporter), member 1 // 11 B1.3|11 // 215335 /// ENSMUST00000020499 // Slc36a1 // solute carrier family 36 (proton/amino acid symporter), member 1 // 11 B1.3|11 // 215335 /// ENSMUST00000108867 // Slc36a1 …	NM_153139 // RefSeq // Mus musculus solute carrier family 36 (proton/amino acid symporter), member 1 (Slc36a1), mRNA. // chr11 // 100 // 94 // 34 // 34 // 0 /// ENSMUST00000108872 // ENSEMBL // Proton-coupled amino acid transporter 1 gene:ENSMUSG00000020261 // chr11 // 100 // 94 // 34 // 34 // 0 /// ENSMUST00000020499 // ENSEMBL // Proton-coupled amino acid transporter 1 gene:ENSMUSG00000020261 /…	AY211262 // Q8K4D3	NM_153139 // Mm.35732 // bone| bone marrow| brain| embryonic tissue| eye| intestine| kidney| liver| lung| mammary gland| ovary| pancreas| prostate| skin| spinal cord| sympathetic ganglion| testis| thymus|oocyte| gastrula| organogenesis| fetus| neonate| juvenile| adult /// ENSMUST00000108872 // Mm.35732 // bone| bone marrow| brain| embryonic tissue| eye| intestine| kidney| liver| lung| mammary gla…	NM_153139 // GO:0003333 // amino acid transmembrane transport // not recorded /// NM_153139 // GO:0006810 // transport // inferred from electronic annotation /// NM_153139 // GO:0006865 // amino acid transport // inferred from electronic annotation /// NM_153139 // GO:0015804 // neutral amino acid transport // not recorded /// NM_153139 // GO:0015808 // L-alanine transport // inferred from direct…	NM_153139 // GO:0005764 // lysosome // not recorded /// NM_153139 // GO:0005886 // plasma membrane // not recorded /// NM_153139 // GO:0016020 // membrane // inferred from electronic annotation /// NM_153139 // GO:0016021 // integral to membrane // inferred from electronic annotation /// ENSMUST00000108872 // GO:0005764 // lysosome // not recorded /// ENSMUST00000108872 // GO:0005886 // plasma me…	NM_153139 // GO:0005280 // hydrogen:amino acid symporter activity // inferred from direct assay /// NM_153139 // GO:0005302 // L-tyrosine transmembrane transporter activity // inferred from direct assay /// NM_153139 // GO:0015078 // hydrogen ion transmembrane transporter activity // not recorded /// NM_153139 // GO:0015175 // neutral amino acid transmembrane transporter activity // not recorded …	---	ENSMUST00000147506 // Pfam // IPR013057 // Amino acid transporter, transmembrane
10519527	Abcb1a	NM_011076	1.31798e-06	1.9667	1.9667	AD up vs AI	chr5	+	8660077	8748519	NM_011076 // Abcb1a // ATP-binding cassette, sub-family B (MDR/TAP), member 1A // 5 A1|5 1.0 cM // 18671 /// ENSMUST00000047753 // Abcb1a // ATP-binding cassette, sub-family B (MDR/TAP), member 1A // 5 A1|5 1.0 cM // 18671 /// M33581 // Abcb1a // ATP-binding cassette, sub-family B (MDR/TAP), member 1A // 5 A1|5 1.0 cM // 18671 /// ENSMUST00000115373 // Abcb1a // ATP-binding cassette, sub-family B…	NM_011076 // RefSeq // Mus musculus ATP-binding cassette, sub-family B (MDR/TAP), member 1A (Abcb1a), mRNA. // chr5 // 100 // 100 // 27 // 27 // 0 /// ENSMUST00000047753 // ENSEMBL // Multidrug resistance protein 3 gene:ENSMUSG00000040584 // chr5 // 100 // 100 // 27 // 27 // 0 /// M33581 // GenBank // Mouse P-glycoprotein (mdr1a) mRNA, complete cds. // chr5 // 100 // 100 // 27 // 27 // 0 /// ENSM…	NM_011076 // Q9CVG4 /// NM_011076 // P21447 /// M33581 // P21447 /// M33581 // Q9CVG4	NM_011076 // Mm.207354 // bladder| blood| brain| embryonic tissue| eye| heart| intestine| mammary gland| skin| thymus| uterus| organogenesis| juvenile| adult /// ENSMUST00000047753 // Mm.207354 // bladder| blood| brain| embryonic tissue| eye| heart| intestine| mammary gland| skin| thymus| uterus| organogenesis| juvenile| adult /// M33581 // Mm.207354 // bladder| blood| brain| embryonic tissue| ey…	NM_011076 // GO:0006855 // drug transmembrane transport // not recorded /// NM_011076 // GO:0015893 // drug transport // inferred from direct assay /// NM_011076 // GO:0055085 // transmembrane transport // inferred from sequence or structural similarity /// ENSMUST00000047753 // GO:0006855 // drug transmembrane transport // not recorded /// ENSMUST00000047753 // GO:0015893 // drug transport // in…	NM_011076 // GO:0000139 // Golgi membrane // inferred from sequence or structural similarity /// NM_011076 // GO:0005794 // Golgi apparatus // inferred from sequence or structural similarity /// NM_011076 // GO:0016021 // integral to membrane // inferred from sequence or structural similarity /// NM_011076 // GO:0016324 // apical plasma membrane // inferred from sequence or structural similarity …	NM_011076 // GO:0042623 // ATPase activity, coupled // inferred from direct assay /// NM_011076 // GO:0042626 // ATPase activity, coupled to transmembrane movement of substances // inferred from sequence or structural similarity /// ENSMUST00000047753 // GO:0042623 // ATPase activity, coupled // inferred from direct assay /// ENSMUST00000047753 // GO:0042626 // ATPase activity, coupled to transme…	---	---
10381753	Crhr1	NM_007762	1.33147e-06	0.638137	-1.56706	AD down vs AI	chr11	+	103994196	104036832	NM_007762 // Crhr1 // corticotropin releasing hormone receptor 1 // 11 E1|11 62.0 cM // 12921 /// ENSMUST00000093925 // Crhr1 // corticotropin releasing hormone receptor 1 // 11 E1|11 62.0 cM // 12921 /// BC103675 // Crhr1 // corticotropin releasing hormone receptor 1 // 11 E1|11 62.0 cM // 12921 /// ENSMUST00000018778 // Crhr1 // corticotropin releasing hormone receptor 1 // 11 E1|11 62.0 cM // …	NM_007762 // RefSeq // Mus musculus corticotropin releasing hormone receptor 1 (Crhr1), mRNA. // chr11 // 100 // 100 // 32 // 32 // 0 /// ENSMUST00000093925 // ENSEMBL // Corticotropin-releasing factor receptor 1 gene:ENSMUSG00000018634 // chr11 // 100 // 100 // 32 // 32 // 0 /// BC103675 // GenBank // Mus musculus corticotropin releasing hormone receptor 1, mRNA (cDNA clone MGC:124237 IMAGE:4004…	NM_007762 // Q3ZAT0 /// NM_007762 // Q8VHV2 /// NM_007762 // Q8VHV3 /// NM_007762 // P35347 /// BC103675 // Q3ZAT0 /// BC103675 // Q8VHV2 /// BC103675 // Q8VHV3 /// BC103675 // P35347	NM_007762 // Mm.1892 // brain| inner ear| lymph node| spinal cord| fetus| juvenile| adult /// ENSMUST00000093925 // Mm.1892 // brain| inner ear| lymph node| spinal cord| fetus| juvenile| adult /// BC103675 // Mm.1892 // brain| inner ear| lymph node| spinal cord| fetus| juvenile| adult /// ENSMUST00000018778 // Mm.1892 // brain| inner ear| lymph node| spinal cord| fetus| juvenile| adult /// ENSMUS…	NM_007762 // GO:0001666 // response to hypoxia // not recorded /// NM_007762 // GO:0006950 // response to stress // inferred from mutant phenotype /// NM_007762 // GO:0006950 // response to stress // not recorded /// NM_007762 // GO:0007166 // cell surface receptor linked signaling pathway // inferred from electronic annotation /// NM_007762 // GO:0007188 // G-protein signaling, coupled to cAMP n…	NM_007762 // GO:0005771 // multivesicular body // not recorded /// NM_007762 // GO:0005802 // trans-Golgi network // not recorded /// NM_007762 // GO:0005886 // plasma membrane // not recorded /// NM_007762 // GO:0016020 // membrane // not recorded /// NM_007762 // GO:0016021 // integral to membrane // inferred from electronic annotation /// NM_007762 // GO:0030425 // dendrite // not recorded ///…	NM_007762 // GO:0004871 // signal transducer activity // inferred from electronic annotation /// NM_007762 // GO:0004872 // receptor activity // inferred from electronic annotation /// NM_007762 // GO:0004888 // transmembrane receptor activity // inferred from electronic annotation /// NM_007762 // GO:0004930 // G-protein coupled receptor activity // not recorded /// NM_007762 // GO:0015056 // co…	NM_007762 // GenMAPP // GPCRDB_Class_B_Secretin-like /// NM_007762 // GenMAPP // Smooth_muscle_contraction /// BC103675 // GenMAPP // GPCRDB_Class_B_Secretin-like /// BC103675 // GenMAPP // Smooth_muscle_contraction	ENSMUST00000018778 // Pfam // IPR000832 // GPCR, family 2, secretin-like /// ENSMUST00000018778 // Pfam // IPR001879 // Hormone receptor, extracellular
10435752	Lsamp	NM_175548	1.35603e-06	0.492811	-2.02917	AD down vs AI	chr16	+	41533455	42174355	NM_175548 // Lsamp // limbic system-associated membrane protein // 16|16 B5 // 268890 /// ENSMUST00000078873 // Lsamp // limbic system-associated membrane protein // 16|16 B5 // 268890	NM_175548 // RefSeq // Mus musculus limbic system-associated membrane protein (Lsamp), mRNA. // chr16 // 100 // 76 // 26 // 26 // 0 /// ENSMUST00000078873 // ENSEMBL // Limbic system-associated membrane protein gene:ENSMUSG00000061080 // chr16 // 100 // 76 // 26 // 26 // 0 /// ENSMUST00000133853 // ENSEMBL // cdna:known chromosome:NCBIM37:16:42144138:42174396:1 gene:ENSMUSG00000061080 // chr16 //…	NM_175548 // Q8BLK3	NM_175548 // Mm.310524 // brain| embryonic tissue| eye| mammary gland| spinal cord| organogenesis| fetus| juvenile| adult /// ENSMUST00000078873 // Mm.310524 // brain| embryonic tissue| eye| mammary gland| spinal cord| organogenesis| fetus| juvenile| adult	NM_175548 // GO:0007155 // cell adhesion // inferred from electronic annotation /// ENSMUST00000078873 // GO:0007155 // cell adhesion // inferred from electronic annotation	NM_175548 // GO:0005886 // plasma membrane // inferred from electronic annotation /// NM_175548 // GO:0016020 // membrane // inferred from electronic annotation /// NM_175548 // GO:0031225 // anchored to membrane // inferred from electronic annotation /// ENSMUST00000078873 // GO:0005886 // plasma membrane // inferred from electronic annotation /// ENSMUST00000078873 // GO:0016020 // membrane // …	---	---	---
10526943	Gpr146	NM_001038703	1.41264e-06	0.540865	-1.84889	AD down vs AI	chr5	+	139856617	139872368	NM_001038703 // Gpr146 // G protein-coupled receptor 146 // 5|5 G1 // 80290 /// NM_030258 // Gpr146 // G protein-coupled receptor 146 // 5|5 G1 // 80290 /// ENSMUST00000100514 // Gpr146 // G protein-coupled receptor 146 // 5|5 G1 // 80290 /// ENSMUST00000051293 // Gpr146 // G protein-coupled receptor 146 // 5|5 G1 // 80290 /// BC003323 // Gpr146 // G protein-coupled receptor 146 // 5|5 G1 // 8029…	NM_001038703 // RefSeq // Mus musculus G protein-coupled receptor 146 (Gpr146), transcript variant 2, mRNA. // chr5 // 100 // 100 // 27 // 27 // 0 /// NM_030258 // RefSeq // Mus musculus G protein-coupled receptor 146 (Gpr146), transcript variant 1, mRNA. // chr5 // 100 // 96 // 26 // 26 // 0 /// ENSMUST00000100514 // ENSEMBL // Putative uncharacterized protein gene:ENSMUSG00000044197 // chr5 // …	NM_001038703 // Q3U3K8 /// NM_001038703 // Q99LE2 /// NM_030258 // Q3U3K8 /// NM_030258 // Q99LE2 /// BC003323 // Q99LE2 /// BC003323 // Q3U2L7 /// BC003323 // Q99LE2 /// BC003323 // Q3U2L7	NM_001038703 // Mm.474295 // bladder| blood| bone| brain| connective tissue| embryonic tissue| epididymis| eye| heart| inner ear| joint| kidney| liver| lung| mammary gland| oviduct| pancreas| salivary gland| skin| spleen| testis| thymus| fetus| neonate| juvenile| adult /// NM_030258 // Mm.474295 // bladder| blood| bone| brain| connective tissue| embryonic tissue| epididymis| eye| heart| inner ear…	NM_001038703 // GO:0007165 // signal transduction // inferred from electronic annotation /// NM_001038703 // GO:0007186 // G-protein coupled receptor protein signaling pathway // inferred from electronic annotation /// NM_001038703 // GO:0008150 // biological_process // no biological data available /// NM_030258 // GO:0007165 // signal transduction // inferred from electronic annotation /// NM_03…	NM_001038703 // GO:0005575 // cellular_component // no biological data available /// NM_001038703 // GO:0005886 // plasma membrane // inferred from electronic annotation /// NM_001038703 // GO:0016020 // membrane // inferred from electronic annotation /// NM_001038703 // GO:0016021 // integral to membrane // inferred from electronic annotation /// NM_030258 // GO:0005575 // cellular_component // …	NM_001038703 // GO:0003674 // molecular_function // no biological data available /// NM_001038703 // GO:0004871 // signal transducer activity // inferred from electronic annotation /// NM_001038703 // GO:0004872 // receptor activity // inferred from electronic annotation /// NM_001038703 // GO:0004930 // G-protein coupled receptor activity // inferred from electronic annotation /// NM_030258 // G…	NM_001038703 // GenMAPP // GPCRDB_Other /// NM_030258 // GenMAPP // GPCRDB_Other /// BC003323 // GenMAPP // GPCRDB_Other /// BC003323 // GenMAPP // GPCRDB_Other	ENSMUST00000100514 // Pfam // IPR000276 // Rhodopsin-like GPCR superfamily /// ENSMUST00000051293 // Pfam // IPR000276 // Rhodopsin-like GPCR superfamily
10588755	Camkv	NM_145621	1.43663e-06	2.33384	2.33384	AD up vs AI	chr9	+	107838251	107852022	NM_145621 // Camkv // CaM kinase-like vesicle-associated // 9 F1|9 // 235604 /// ENSMUST00000035700 // Camkv // CaM kinase-like vesicle-associated // 9 F1|9 // 235604 /// BC111033 // Camkv // CaM kinase-like vesicle-associated // 9 F1|9 // 235604	NM_145621 // RefSeq // Mus musculus CaM kinase-like vesicle-associated (Camkv), mRNA. // chr9 // 100 // 100 // 33 // 33 // 0 /// ENSMUST00000035700 // ENSEMBL // CaM kinase-like vesicle-associated protein gene:ENSMUSG00000032936 // chr9 // 100 // 100 // 33 // 33 // 0 /// BC111033 // GenBank // Mus musculus CaM kinase-like vesicle-associated, mRNA (cDNA clone MGC:118008 IMAGE:5368225), complete cd…	NM_145621 // Q3UHL1 /// BC111033 // Q3UHL1	NM_145621 // Mm.274540 // brain| embryonic tissue| eye| kidney| lung| mammary gland| pineal gland| spinal cord| thymus| egg cylinder| organogenesis| fetus| neonate| juvenile| adult /// ENSMUST00000035700 // Mm.274540 // brain| embryonic tissue| eye| kidney| lung| mammary gland| pineal gland| spinal cord| thymus| egg cylinder| organogenesis| fetus| neonate| juvenile| adult /// BC111033 // Mm.27454…	NM_145621 // GO:0006468 // protein phosphorylation // inferred from electronic annotation /// NM_145621 // GO:0008150 // biological_process // no biological data available /// ENSMUST00000035700 // GO:0006468 // protein phosphorylation // inferred from electronic annotation /// ENSMUST00000035700 // GO:0008150 // biological_process // no biological data available /// BC111033 // GO:0006468 // pro…	NM_145621 // GO:0005575 // cellular_component // no biological data available /// NM_145621 // GO:0005886 // plasma membrane // inferred from electronic annotation /// NM_145621 // GO:0016020 // membrane // inferred from electronic annotation /// NM_145621 // GO:0031410 // cytoplasmic vesicle // inferred from electronic annotation /// ENSMUST00000035700 // GO:0005575 // cellular_component // no b…	NM_145621 // GO:0004672 // protein kinase activity // inferred from electronic annotation /// NM_145621 // GO:0004674 // protein serine/threonine kinase activity // inferred from electronic annotation /// NM_145621 // GO:0005516 // calmodulin binding // not recorded /// NM_145621 // GO:0005524 // ATP binding // inferred from electronic annotation /// ENSMUST00000035700 // GO:0004672 // protein ki…	---	---
10473861	Pacsin3	NM_028733	1.4842e-06	0.552429	-1.81019	AD down vs AI	chr2	+	91096319	91104836	NM_028733 // Pacsin3 // protein kinase C and casein kinase substrate in neurons 3 // 2 E1|2 // 80708 /// NM_030880 // Pacsin3 // protein kinase C and casein kinase substrate in neurons 3 // 2 E1|2 // 80708 /// ENSMUST00000111349 // Pacsin3 // protein kinase C and casein kinase substrate in neurons 3 // 2 E1|2 // 80708 /// ENSMUST00000059566 // Pacsin3 // protein kinase C and casein kinase substra…	NM_028733 // RefSeq // Mus musculus protein kinase C and casein kinase substrate in neurons 3 (Pacsin3), mRNA. // chr2 // 100 // 91 // 32 // 32 // 0 /// NM_030880 // RefSeq // Mus musculus protein kinase C and casein kinase substrate in neurons 3 (Pacsin3), mRNA. // chr2 // 100 // 86 // 30 // 30 // 0 /// ENSMUST00000111349 // ENSEMBL // Protein kinase C and casein kinase II substrate protein 3 ge…	NM_028733 // Q543N7 /// NM_030880 // Q543N7 /// AF242531 // Q99JB8 /// AF242531 // Q543N7 /// BC003884 // Q99JB8 /// BC003884 // Q543N7 /// AF149824 // Q99JB8 /// AF149824 // Q543N7	NM_028733 // Mm.236650 // bladder| bone| bone marrow| brain| connective tissue| embryonic tissue| epididymis| extraembryonic tissue| eye| heart| inner ear| joint| kidney| liver| lung| mammary gland| muscle| nasopharynx| pancreas| skin| spinal cord| stomach| thymus| morula| egg cylinder| organogenesis| fetus| neonate| juvenile| adult /// NM_030880 // Mm.236650 // bladder| bone| bone marrow| brain|…	NM_028733 // GO:0006897 // endocytosis // inferred from electronic annotation /// NM_028733 // GO:0016310 // phosphorylation // inferred from electronic annotation /// NM_028733 // GO:0045806 // negative regulation of endocytosis // inferred from direct assay /// NM_030880 // GO:0006897 // endocytosis // inferred from electronic annotation /// NM_030880 // GO:0016310 // phosphorylation // inferre…	NM_028733 // GO:0005737 // cytoplasm // inferred from direct assay /// NM_028733 // GO:0005802 // trans-Golgi network // inferred from direct assay /// NM_028733 // GO:0005886 // plasma membrane // inferred from electronic annotation /// NM_028733 // GO:0016020 // membrane // inferred from electronic annotation /// NM_030880 // GO:0005737 // cytoplasm // inferred from direct assay /// NM_030880 /…	NM_028733 // GO:0005515 // protein binding // inferred from physical interaction /// NM_028733 // GO:0008092 // cytoskeletal protein binding // inferred from direct assay /// NM_028733 // GO:0016301 // kinase activity // inferred from electronic annotation /// NM_030880 // GO:0005515 // protein binding // inferred from physical interaction /// NM_030880 // GO:0008092 // cytoskeletal protein bindi…	---	ENSMUST00000154959 // Pfam // IPR001060 // Cdc15/Fes/CIP4 /// ENSMUST00000128684 // Pfam // IPR001452 // Src homology-3
10566161	Trim68	NM_198012	1.50145e-06	1.77048	1.77048	AD up vs AI	chr7	-	109826091	109835768	NM_198012 // Trim68 // tripartite motif-containing 68 // 7 E3|7 // 101700 /// ENSMUST00000082175 // Trim68 // tripartite motif-containing 68 // 7 E3|7 // 101700 /// BC034249 // Trim68 // tripartite motif-containing 68 // 7 E3|7 // 101700	NM_198012 // RefSeq // Mus musculus tripartite motif-containing 68 (Trim68), mRNA. // chr7 // 100 // 100 // 26 // 26 // 0 /// ENSMUST00000082175 // ENSEMBL // E3 ubiquitin-protein ligase TRIM68 gene:ENSMUSG00000073968 // chr7 // 100 // 100 // 26 // 26 // 0 /// BC034249 // GenBank // Mus musculus tripartite motif-containing 68, mRNA (cDNA clone MGC:25704 IMAGE:3675490), complete cds. // chr7 // 96…	BC034249 // Q8K243	NM_198012 // Mm.39043 // bladder| blood| brain| embryonic tissue| eye| heart| intestine| liver| lung| mammary gland| oviduct| pancreas| prostate| skin| stomach| testis| thymus| organogenesis| fetus| juvenile| adult /// ENSMUST00000082175 // Mm.39043 // bladder| blood| brain| embryonic tissue| eye| heart| intestine| liver| lung| mammary gland| oviduct| pancreas| prostate| skin| stomach| testis| th…	NM_198012 // GO:0008150 // biological_process // no biological data available /// NM_198012 // GO:0008152 // metabolic process // inferred from electronic annotation /// ENSMUST00000082175 // GO:0008150 // biological_process // no biological data available /// ENSMUST00000082175 // GO:0008152 // metabolic process // inferred from electronic annotation /// BC034249 // GO:0008150 // biological_proc…	NM_198012 // GO:0005575 // cellular_component // no biological data available /// NM_198012 // GO:0005622 // intracellular // inferred from electronic annotation /// NM_198012 // GO:0005634 // nucleus // inferred from electronic annotation /// NM_198012 // GO:0005737 // cytoplasm // inferred from electronic annotation /// ENSMUST00000082175 // GO:0005575 // cellular_component // no biological dat…	NM_198012 // GO:0003674 // molecular_function // no biological data available /// NM_198012 // GO:0005515 // protein binding // inferred from electronic annotation /// NM_198012 // GO:0008270 // zinc ion binding // inferred from electronic annotation /// NM_198012 // GO:0016874 // ligase activity // inferred from electronic annotation /// NM_198012 // GO:0046872 // metal ion binding // inferred f…	---	---
10500808	Olfml3	NM_133859	1.50772e-06	0.493442	-2.02658	AD down vs AI	chr3	-	103539317	103541924	NM_133859 // Olfml3 // olfactomedin-like 3 // 3 F2.2|3 // 99543 /// ENSMUST00000029440 // Olfml3 // olfactomedin-like 3 // 3 F2.2|3 // 99543 /// BC005485 // Olfml3 // olfactomedin-like 3 // 3 F2.2|3 // 99543 /// ENSMUST00000106853 // Olfml3 // olfactomedin-like 3 // 3 F2.2|3 // 99543	NM_133859 // RefSeq // Mus musculus olfactomedin-like 3 (Olfml3), mRNA. // chr3 // 100 // 100 // 25 // 25 // 0 /// ENSMUST00000029440 // ENSEMBL // olfactomedin-like protein 3 precursor gene:ENSMUSG00000027848 // chr3 // 100 // 100 // 25 // 25 // 0 /// BC005485 // GenBank // Mus musculus olfactomedin-like 3, mRNA (cDNA clone MGC:7297 IMAGE:3485412), complete cds. // chr3 // 100 // 88 // 22 // 22 …	NM_133859 // Q8BK62 /// BC005485 // Q8BK62	NM_133859 // Mm.211535 // adipose tissue| bone| bone marrow| brain| connective tissue| embryonic tissue| eye| heart| inner ear| intestine| joint| kidney| lung| mammary gland| oviduct| pancreas| pineal gland| pituitary gland| prostate| salivary gland| spleen| stomach| testis| thyroid| uterus| organogenesis| fetus| neonate| juvenile| adult /// ENSMUST00000029440 // Mm.211535 // adipose tissue| bone…	NM_133859 // GO:0007275 // multicellular organismal development // inferred from electronic annotation /// NM_133859 // GO:0008150 // biological_process // no biological data available /// ENSMUST00000029440 // GO:0007275 // multicellular organismal development // inferred from electronic annotation /// ENSMUST00000029440 // GO:0008150 // biological_process // no biological data available /// BC0…	NM_133859 // GO:0005575 // cellular_component // no biological data available /// NM_133859 // GO:0005576 // extracellular region // inferred from electronic annotation /// ENSMUST00000029440 // GO:0005575 // cellular_component // no biological data available /// ENSMUST00000029440 // GO:0005576 // extracellular region // inferred from electronic annotation /// BC005485 // GO:0005575 // cellular_…	NM_133859 // GO:0003674 // molecular_function // no biological data available /// ENSMUST00000029440 // GO:0003674 // molecular_function // no biological data available /// BC005485 // GO:0003674 // molecular_function // no biological data available /// ENSMUST00000106853 // GO:0003674 // molecular_function // no biological data available	---	ENSMUST00000106853 // Pfam // IPR003112 // Olfactomedin-like
10347564	Dnajb2	NM_001159883	1.50941e-06	0.634651	-1.57567	AD down vs AI	chr1	+	75233040	75242267	NM_001159883 // Dnajb2 // DnaJ (Hsp40) homolog, subfamily B, member 2 // 1|1 // 56812 /// NM_178055 // Dnajb2 // DnaJ (Hsp40) homolog, subfamily B, member 2 // 1|1 // 56812 /// NM_020266 // Dnajb2 // DnaJ (Hsp40) homolog, subfamily B, member 2 // 1|1 // 56812 /// NM_001159884 // Dnajb2 // DnaJ (Hsp40) homolog, subfamily B, member 2 // 1|1 // 56812 /// NM_001159885 // Dnajb2 // DnaJ (Hsp40) homolo…	NM_001159883 // RefSeq // Mus musculus DnaJ (Hsp40) homolog, subfamily B, member 2 (Dnajb2), transcript variant 3, mRNA. // chr1 // 100 // 78 // 36 // 36 // 0 /// NM_178055 // RefSeq // Mus musculus DnaJ (Hsp40) homolog, subfamily B, member 2 (Dnajb2), transcript variant 2, mRNA. // chr1 // 100 // 76 // 35 // 35 // 0 /// NM_020266 // RefSeq // Mus musculus DnaJ (Hsp40) homolog, subfamily B, membe…	NM_001159883 // Q9QYI5 /// NM_001159883 // Q3TB24 /// NM_178055 // Q9QYI5 /// NM_178055 // Q3TB24 /// NM_020266 // Q9QYI5 /// NM_020266 // Q3TB24 /// NM_001159884 // Q9QYI5 /// NM_001159884 // Q3TB24 /// BC011090 // Q9QYI5 /// BC011090 // Q3TB24	NM_001159883 // Mm.248776 // bladder| bone marrow| brain| connective tissue| embryonic tissue| extraembryonic tissue| eye| heart| inner ear| intestine| joint| kidney| liver| lung| mammary gland| muscle| nasopharynx| ovary| pancreas| pituitary gland| prostate| skin| spinal cord| spleen| stomach| sympathetic ganglion| testis| thymus|oocyte| cleavage| organogenesis| fetus| neonate| juvenile| adult /…	---	---	NM_001159883 // GO:0031072 // heat shock protein binding // inferred from electronic annotation /// NM_178055 // GO:0031072 // heat shock protein binding // inferred from electronic annotation /// NM_020266 // GO:0031072 // heat shock protein binding // inferred from electronic annotation /// NM_001159884 // GO:0031072 // heat shock protein binding // inferred from electronic annotation /// NM_00…	---	---
10400126	Lrrn3	NM_010733	1.59749e-06	0.657564	-1.52077	AD down vs AI	chr12	-	42178255	42212555	NM_010733 // Lrrn3 // leucine rich repeat protein 3, neuronal // 12|12 B3 // 16981 /// ENSMUST00000043884 // Lrrn3 // leucine rich repeat protein 3, neuronal // 12|12 B3 // 16981 /// D49802 // Lrrn3 // leucine rich repeat protein 3, neuronal // 12|12 B3 // 16981	NM_010733 // RefSeq // Mus musculus leucine rich repeat protein 3, neuronal (Lrrn3), mRNA. // chr12 // 100 // 80 // 25 // 24 // 0 /// ENSMUST00000043884 // ENSEMBL // Leucine-rich repeat neuronal protein 3 gene:ENSMUSG00000036295 // chr12 // 100 // 87 // 26 // 26 // 0 /// D49802 // GenBank // Mus musculus mRNA for leucine-rich repeat protein, partial cds. // chr12 // 100 // 87 // 26 // 26 // 0	D49802 // Q8CBC6	NM_010733 // Mm.39913 // brain| dorsal root ganglion| embryonic tissue| eye| liver| lung| nasopharynx| oviduct| pituitary gland| spinal cord| organogenesis| fetus| neonate| juvenile| adult /// ENSMUST00000043884 // Mm.39913 // brain| dorsal root ganglion| embryonic tissue| eye| liver| lung| nasopharynx| oviduct| pituitary gland| spinal cord| organogenesis| fetus| neonate| juvenile| adult /// D498…	NM_010733 // GO:0001934 // positive regulation of protein phosphorylation // not recorded /// ENSMUST00000043884 // GO:0001934 // positive regulation of protein phosphorylation // not recorded /// D49802 // GO:0001934 // positive regulation of protein phosphorylation // not recorded	NM_010733 // GO:0005886 // plasma membrane // not recorded /// NM_010733 // GO:0016020 // membrane // inferred from electronic annotation /// NM_010733 // GO:0016021 // integral to membrane // inferred from electronic annotation /// NM_010733 // GO:0030131 // clathrin adaptor complex // not recorded /// ENSMUST00000043884 // GO:0005886 // plasma membrane // not recorded /// ENSMUST00000043884 // …	NM_010733 // GO:0005515 // protein binding // inferred from electronic annotation /// NM_010733 // GO:0032403 // protein complex binding // not recorded /// ENSMUST00000043884 // GO:0005515 // protein binding // inferred from electronic annotation /// ENSMUST00000043884 // GO:0032403 // protein complex binding // not recorded /// D49802 // GO:0005515 // protein binding // inferred from electronic…	---	ENSMUST00000043884 // Pfam // IPR003961 // Fibronectin, type III
10492689	Pdgfc	NM_019971	1.68463e-06	0.470834	-2.12389	AD down vs AI	chr3	+	80840338	81017956	NM_019971 // Pdgfc // platelet-derived growth factor, C polypeptide // 3 E3|3 // 54635 /// ENSMUST00000029652 // Pdgfc // platelet-derived growth factor, C polypeptide // 3 E3|3 // 54635 /// AF266467 // Pdgfc // platelet-derived growth factor, C polypeptide // 3 E3|3 // 54635 /// ENSMUST00000129285 // Pdgfc // platelet-derived growth factor, C polypeptide // 3 E3|3 // 54635 /// ENSMUST00000143721…	NM_019971 // RefSeq // Mus musculus platelet-derived growth factor, C polypeptide (Pdgfc), mRNA. // chr3 // 100 // 100 // 26 // 26 // 0 /// ENSMUST00000029652 // ENSEMBL // Platelet-derived growth factor C gene:ENSMUSG00000028019 // chr3 // 100 // 100 // 26 // 26 // 0 /// AF266467 // GenBank // Mus musculus platelet-derived growth factor C (Pdgfc) mRNA, complete cds. // chr3 // 100 // 100 // 26 /…	NM_019971 // Q8CI19 /// AF266467 // Q8CI19	NM_019971 // Mm.331089 // bladder| bone marrow| brain| connective tissue| embryonic tissue| epididymis| eye| intestine| kidney| liver| lung| mammary gland| ovary| oviduct| pancreas| pineal gland| prostate| salivary gland| skin| spinal cord| testis| thymus| uterus| organogenesis| fetus| neonate| juvenile| adult /// ENSMUST00000029652 // Mm.331089 // bladder| bone marrow| brain| connective tissue| …	NM_019971 // GO:0007171 // activation of transmembrane receptor protein tyrosine kinase activity // inferred from direct assay /// NM_019971 // GO:0008284 // positive regulation of cell proliferation // inferred from direct assay /// NM_019971 // GO:0009887 // organ morphogenesis // inferred from genetic interaction /// NM_019971 // GO:0009887 // organ morphogenesis // inferred from mutant phenot…	NM_019971 // GO:0005576 // extracellular region // inferred from direct assay /// NM_019971 // GO:0005634 // nucleus // inferred from electronic annotation /// NM_019971 // GO:0005737 // cytoplasm // inferred from electronic annotation /// NM_019971 // GO:0016020 // membrane // inferred from electronic annotation /// ENSMUST00000029652 // GO:0005576 // extracellular region // inferred from direct…	NM_019971 // GO:0005161 // platelet-derived growth factor receptor binding // inferred from direct assay /// NM_019971 // GO:0008083 // growth factor activity // inferred from electronic annotation /// ENSMUST00000029652 // GO:0005161 // platelet-derived growth factor receptor binding // inferred from direct assay /// ENSMUST00000029652 // GO:0008083 // growth factor activity // inferred from ele…	---	ENSMUST00000029652 // Pfam // IPR000072 // Platelet-derived growth factor (PDGF)
10456745	Smad7	NM_001042660	1.70684e-06	2.4032	2.4032	AD up vs AI	chr18	+	75527019	75555588	NM_001042660 // Smad7 // MAD homolog 7 (Drosophila) // 18 E2|18 // 17131 /// ENSMUST00000026999 // Smad7 // MAD homolog 7 (Drosophila) // 18 E2|18 // 17131 /// BC137638 // Smad7 // MAD homolog 7 (Drosophila) // 18 E2|18 // 17131	NM_001042660 // RefSeq // Mus musculus MAD homolog 7 (Drosophila) (Smad7), mRNA. // chr18 // 100 // 100 // 32 // 32 // 0 /// ENSMUST00000026999 // ENSEMBL // Isoform A of Mothers against decapentaplegic homolog 7 gene:ENSMUSG00000025880 // chr18 // 100 // 100 // 32 // 32 // 0 /// BC137638 // GenBank // Mus musculus MAD homolog 7 (Drosophila), mRNA (cDNA clone MGC:169262 IMAGE:8860657), complete c…	NM_001042660 // O35253 /// BC137638 // B2RPW6 /// BC137638 // O35253	NM_001042660 // Mm.34407 // bladder| bone| bone marrow| brain| embryonic tissue| extraembryonic tissue| eye| intestine| kidney| liver| lung| mammary gland| nasopharynx| skin| spleen| stomach| thymus| cleavage| organogenesis| fetus| neonate| juvenile| adult /// ENSMUST00000026999 // Mm.34407 // bladder| bone| bone marrow| brain| embryonic tissue| extraembryonic tissue| eye| intestine| kidney| live…	NM_001042660 // GO:0006350 // transcription // inferred from electronic annotation /// NM_001042660 // GO:0006355 // regulation of transcription, DNA-dependent // inferred from electronic annotation /// NM_001042660 // GO:0007179 // transforming growth factor beta receptor signaling pathway // inferred from direct assay /// NM_001042660 // GO:0017015 // regulation of transforming growth factor be…	NM_001042660 // GO:0005622 // intracellular // inferred from electronic annotation /// NM_001042660 // GO:0005634 // nucleus // inferred from direct assay /// NM_001042660 // GO:0005667 // transcription factor complex // inferred from electronic annotation /// NM_001042660 // GO:0005737 // cytoplasm // inferred from electronic annotation /// NM_001042660 // GO:0043234 // protein complex // inferr…	NM_001042660 // GO:0003700 // sequence-specific DNA binding transcription factor activity // inferred from electronic annotation /// NM_001042660 // GO:0005515 // protein binding // inferred from physical interaction /// NM_001042660 // GO:0005518 // collagen binding // inferred from physical interaction /// NM_001042660 // GO:0031625 // ubiquitin protein ligase binding // not recorded /// ENSMUS…	NM_001042660 // GenMAPP // TGF_Beta_Signaling_Pathway /// BC137638 // GenMAPP // TGF_Beta_Signaling_Pathway	---
10346843	Nrp2	NM_001077403	1.74201e-06	0.607319	-1.64658	AD down vs AI	chr1	+	62749891	62865266	NM_001077403 // Nrp2 // neuropilin 2 // 1 C2|1 // 18187 /// NM_001077404 // Nrp2 // neuropilin 2 // 1 C2|1 // 18187 /// NM_010939 // Nrp2 // neuropilin 2 // 1 C2|1 // 18187 /// NM_001077405 // Nrp2 // neuropilin 2 // 1 C2|1 // 18187 /// NM_001077406 // Nrp2 // neuropilin 2 // 1 C2|1 // 18187 /// NM_001077407 // Nrp2 // neuropilin 2 // 1 C2|1 // 18187 /// ENSMUST00000114157 // Nrp2 // neuropilin 2…	NM_001077403 // RefSeq // Mus musculus neuropilin 2 (Nrp2), transcript variant 1, mRNA. // chr1 // 100 // 91 // 40 // 40 // 0 /// NM_001077404 // RefSeq // Mus musculus neuropilin 2 (Nrp2), transcript variant 2, mRNA. // chr1 // 100 // 91 // 40 // 40 // 0 /// NM_010939 // RefSeq // Mus musculus neuropilin 2 (Nrp2), transcript variant 3, mRNA. // chr1 // 100 // 89 // 39 // 39 // 0 /// NM_001077405…	NM_001077403 // Q8K2T3 /// NM_001077404 // Q8K2T3 /// NM_010939 // Q8K2T3 /// NM_001077405 // Q8K2T3 /// AF483506 // Q8QZY7 /// AF483506 // Q8K2T3	NM_001077403 // Mm.266341 // bladder| bone| bone marrow| brain| embryonic tissue| eye| heart| inner ear| intestine| joint| kidney| lung| lymph node| mammary gland| muscle| nasopharynx| pancreas| pituitary gland| salivary gland| skin| spleen| sympathetic ganglion| testis| thyroid| blastocyst| organogenesis| fetus| neonate| juvenile| adult /// NM_001077404 // Mm.266341 // bladder| bone| bone marrow…	NM_001077403 // GO:0001755 // neural crest cell migration // inferred from mutant phenotype /// NM_001077403 // GO:0007155 // cell adhesion // inferred from electronic annotation /// NM_001077403 // GO:0007165 // signal transduction // inferred from electronic annotation /// NM_001077403 // GO:0007275 // multicellular organismal development // inferred from electronic annotation /// NM_001077403 …	NM_001077403 // GO:0005886 // plasma membrane // inferred by curator /// NM_001077403 // GO:0016020 // membrane // inferred from electronic annotation /// NM_001077403 // GO:0016021 // integral to membrane // inferred from electronic annotation /// NM_001077403 // GO:0030424 // axon // inferred from direct assay /// NM_001077404 // GO:0005886 // plasma membrane // inferred by curator /// NM_00107…	NM_001077403 // GO:0004872 // receptor activity // inferred from electronic annotation /// NM_001077403 // GO:0005515 // protein binding // inferred from physical interaction /// NM_001077403 // GO:0017154 // semaphorin receptor activity // inferred from physical interaction /// NM_001077404 // GO:0004872 // receptor activity // inferred from electronic annotation /// NM_001077404 // GO:0005515 /…	---	---
10477986	Nnat	NM_010923	1.79603e-06	4.39995	4.39995	AD up vs AI	chr2	+	157385846	157388253	NM_010923 // Nnat // neuronatin // 2 H1|2 88.0 cM // 18111 /// NM_180960 // Nnat // neuronatin // 2 H1|2 88.0 cM // 18111 /// ENSMUST00000109526 // Nnat // neuronatin // 2 H1|2 88.0 cM // 18111 /// ENSMUST00000088484 // Nnat // neuronatin // 2 H1|2 88.0 cM // 18111 /// AB004048 // Nnat // neuronatin // 2 H1|2 88.0 cM // 18111	NM_010923 // RefSeq // Mus musculus neuronatin (Nnat), transcript variant 1, mRNA. // chr2 // 100 // 82 // 32 // 32 // 0 /// NM_180960 // RefSeq // Mus musculus neuronatin (Nnat), transcript variant 2, mRNA. // chr2 // 100 // 64 // 25 // 25 // 0 /// ENSMUST00000109526 // ENSEMBL // Isoform 1 of Neuronatin gene:ENSMUSG00000067786 // chr2 // 100 // 82 // 32 // 32 // 0 /// ENSMUST00000088484 // ENSE…	NM_010923 // Q9DCA0 /// NM_010923 // Q61979 /// NM_180960 // Q9DCA0 /// NM_180960 // Q61979 /// AB004048 // O35081 /// AB004048 // Q4L140 /// AB004048 // Q61979	NM_010923 // Mm.34330 // bladder| blood| bone| bone marrow| brain| connective tissue| embryonic tissue| extraembryonic tissue| eye| heart| inner ear| intestine| kidney| liver| lung| lymph node| mammary gland| muscle| nasopharynx| ovary| pancreas| pineal gland| pituitary gland| prostate| skin| spinal cord| stomach| sympathetic ganglion| testis| thymus|oocyte| unfertilized ovum| zygote| cleavage| m…	NM_010923 // GO:0007275 // multicellular organismal development // inferred from electronic annotation /// NM_010923 // GO:0009749 // response to glucose stimulus // inferred from mutant phenotype /// NM_010923 // GO:0032024 // positive regulation of insulin secretion // inferred from mutant phenotype /// NM_010923 // GO:0032880 // regulation of protein localization // inferred from mutant phenot…	NM_010923 // GO:0005737 // cytoplasm // inferred from direct assay /// NM_180960 // GO:0005737 // cytoplasm // inferred from direct assay /// ENSMUST00000109526 // GO:0005737 // cytoplasm // inferred from direct assay /// ENSMUST00000088484 // GO:0005737 // cytoplasm // inferred from direct assay /// AB004048 // GO:0005737 // cytoplasm // inferred from direct assay	---	---	---
10509838	Padi2	NM_008812	1.8176e-06	0.234095	-4.27176	AD down vs AI	chr4	+	140462302	140508501	NM_008812 // Padi2 // peptidyl arginine deiminase, type II // 4 E1|4 71.0 cM // 18600 /// ENSMUST00000030765 // Padi2 // peptidyl arginine deiminase, type II // 4 E1|4 71.0 cM // 18600 /// D16580 // Padi2 // peptidyl arginine deiminase, type II // 4 E1|4 71.0 cM // 18600	NM_008812 // RefSeq // Mus musculus peptidyl arginine deiminase, type II (Padi2), mRNA. // chr4 // 100 // 100 // 34 // 34 // 0 /// ENSMUST00000030765 // ENSEMBL // protein-arginine deiminase type-2 gene:ENSMUSG00000028927 // chr4 // 100 // 100 // 34 // 34 // 0 /// D16580 // GenBank // Mus musculus mRNA for peptidylarginine deiminase, complete cds. // chr4 // 85 // 100 // 29 // 34 // 0 /// ENSMUST…	NM_008812 // Q3TBF1 /// NM_008812 // A3KME9 /// D16580 // Q08642 /// D16580 // Q3TBF1 /// D16580 // A3KME9	NM_008812 // Mm.2296 // blood| bone| bone marrow| brain| dorsal root ganglion| embryonic tissue| epididymis| eye| inner ear| intestine| kidney| liver| lung| mammary gland| pancreas| salivary gland| skin| thymus| uterus| organogenesis| fetus| juvenile| adult /// ENSMUST00000030765 // Mm.2296 // blood| bone| bone marrow| brain| dorsal root ganglion| embryonic tissue| epididymis| eye| inner ear| int…	NM_008812 // GO:0006464 // protein modification process // inferred from electronic annotation /// NM_008812 // GO:0018101 // peptidyl-citrulline biosynthetic process from peptidyl-arginine // inferred from electronic annotation /// ENSMUST00000030765 // GO:0006464 // protein modification process // inferred from electronic annotation /// ENSMUST00000030765 // GO:0018101 // peptidyl-citrulline bi…	NM_008812 // GO:0005737 // cytoplasm // inferred from electronic annotation /// ENSMUST00000030765 // GO:0005737 // cytoplasm // inferred from electronic annotation /// D16580 // GO:0005737 // cytoplasm // inferred from electronic annotation	NM_008812 // GO:0004668 // protein-arginine deiminase activity // inferred from electronic annotation /// NM_008812 // GO:0005509 // calcium ion binding // inferred from electronic annotation /// NM_008812 // GO:0016787 // hydrolase activity // inferred from electronic annotation /// ENSMUST00000030765 // GO:0004668 // protein-arginine deiminase activity // inferred from electronic annotation ///…	---	---
10361139	Traf5	NM_011633	1.83422e-06	0.392767	-2.54604	AD down vs AI	chr1	-	193821086	193916445	NM_011633 // Traf5 // TNF receptor-associated factor 5 // 1 H6|1 105.0 cM // 22033 /// ENSMUST00000085573 // Traf5 // TNF receptor-associated factor 5 // 1 H6|1 105.0 cM // 22033 /// BC012702 // Traf5 // TNF receptor-associated factor 5 // 1 H6|1 105.0 cM // 22033	NM_011633 // RefSeq // Mus musculus TNF receptor-associated factor 5 (Traf5), mRNA. // chr1 // 97 // 100 // 33 // 34 // 0 /// ENSMUST00000085573 // ENSEMBL // TNF receptor-associated factor 5 gene:ENSMUSG00000026637 // chr1 // 100 // 91 // 31 // 31 // 0 /// BC012702 // GenBank // Mus musculus TNF receptor-associated factor 5, mRNA (cDNA clone MGC:13966 IMAGE:4218625), complete cds. // chr1 // 100…	NM_011633 // Q3UMS9 /// BC012702 // P70191 /// BC012702 // Q3UMS9	NM_011633 // Mm.380491 // blood| brain| embryonic tissue| heart| liver| lung| lymph node| mammary gland| pancreas| spinal cord| spleen| thymus| tongue| fetus| neonate| juvenile| adult /// ENSMUST00000085573 // Mm.380491 // blood| brain| embryonic tissue| heart| liver| lung| lymph node| mammary gland| pancreas| spinal cord| spleen| thymus| tongue| fetus| neonate| juvenile| adult /// BC012702 // Mm…	NM_011633 // GO:0006915 // apoptosis // inferred from electronic annotation /// NM_011633 // GO:0007165 // signal transduction // inferred from mutant phenotype /// NM_011633 // GO:0008284 // positive regulation of cell proliferation // inferred from mutant phenotype /// NM_011633 // GO:0042981 // regulation of apoptosis // inferred from electronic annotation /// ENSMUST00000085573 // GO:0006915 …	NM_011633 // GO:0005737 // cytoplasm // inferred from electronic annotation /// ENSMUST00000085573 // GO:0005737 // cytoplasm // inferred from electronic annotation /// BC012702 // GO:0005737 // cytoplasm // inferred from electronic annotation	NM_011633 // GO:0004871 // signal transducer activity // inferred from mutant phenotype /// NM_011633 // GO:0004872 // receptor activity // inferred from electronic annotation /// NM_011633 // GO:0005515 // protein binding // inferred from electronic annotation /// NM_011633 // GO:0008270 // zinc ion binding // inferred from electronic annotation /// NM_011633 // GO:0046872 // metal ion binding /…	---	---
10494122	Rfx5	NM_017395	1.84157e-06	0.578507	-1.72859	AD down vs AI	chr3	+	94758057	94765483	NM_017395 // Rfx5 // regulatory factor X, 5 (influences HLA class II expression) // 3 F2|3 43.2 cM // 53970 /// ENSMUST00000137088 // Rfx5 // regulatory factor X, 5 (influences HLA class II expression) // 3 F2|3 43.2 cM // 53970 /// ENSMUST00000029772 // Rfx5 // regulatory factor X, 5 (influences HLA class II expression) // 3 F2|3 43.2 cM // 53970 /// ENSMUST00000107260 // Rfx5 // regulatory fact…	NM_017395 // RefSeq // Mus musculus regulatory factor X, 5 (influences HLA class II expression) (Rfx5), mRNA. // chr3 // 100 // 85 // 33 // 33 // 0 /// ENSMUST00000137088 // ENSEMBL // regulatory factor X, 5 gene:ENSMUSG00000005774 // chr3 // 100 // 90 // 35 // 35 // 0 /// ENSMUST00000029772 // ENSEMBL // regulatory factor X, 5 gene:ENSMUSG00000005774 // chr3 // 100 // 85 // 33 // 33 // 0 /// ENS…	BC075717 // Q6DI69 /// BC075717 // Q3U180 /// BC051965 // Q0P5W9 /// BC051965 // Q3U180 /// BC118948 // Q9JL61 /// BC118948 // Q3U180 /// BC118949 // Q9JL61 /// BC118949 // Q3U180 /// AF209854 // Q9JL61 /// AF209854 // Q3U180	NM_017395 // Mm.24308 // bladder| blood| bone| brain| embryonic tissue| eye| inner ear| intestine| lung| lymph node| mammary gland| ovary| oviduct| skin| spinal cord| spleen| thymus|oocyte| cleavage| organogenesis| fetus| neonate| juvenile| adult /// ENSMUST00000137088 // Mm.24308 // bladder| blood| bone| brain| embryonic tissue| eye| inner ear| intestine| lung| lymph node| mammary gland| ovary| …	NM_017395 // GO:0000122 // negative regulation of transcription from RNA polymerase II promoter // inferred from mutant phenotype /// ENSMUST00000137088 // GO:0000122 // negative regulation of transcription from RNA polymerase II promoter // inferred from mutant phenotype /// ENSMUST00000029772 // GO:0000122 // negative regulation of transcription from RNA polymerase II promoter // inferred from …	---	---	---	ENSMUST00000145031 // Pfam // IPR003150 // DNA-binding RFX
10354374	Slc40a1	NM_016917	1.86231e-06	0.600614	-1.66496	AD down vs AI	chr1	-	45964929	45982408	NM_016917 // Slc40a1 // solute carrier family 40 (iron-regulated transporter), member 1 // 1|1 B // 53945 /// ENSMUST00000027137 // Slc40a1 // solute carrier family 40 (iron-regulated transporter), member 1 // 1|1 B // 53945 /// AF231120 // Slc40a1 // solute carrier family 40 (iron-regulated transporter), member 1 // 1|1 B // 53945	NM_016917 // RefSeq // Mus musculus solute carrier family 40 (iron-regulated transporter), member 1 (Slc40a1), mRNA. // chr1 // 100 // 100 // 26 // 26 // 0 /// ENSMUST00000027137 // ENSEMBL // Solute carrier family 40 member 1 gene:ENSMUSG00000025993 // chr1 // 100 // 100 // 26 // 26 // 0 /// AF231120 // GenBank // Mus musculus iron-regulated transporter IREG1 (Ireg1) mRNA, complete cds. // chr1 …	NM_016917 // Q9JHI9 /// NM_016917 // Q3TJ33 /// AF231120 // Q9JHI9 /// AF231120 // Q3TJ33	NM_016917 // Mm.28756 // bone| bone marrow| brain| embryonic tissue| extraembryonic tissue| eye| heart| inner ear| intestine| joint| kidney| liver| lung| lymph node| mammary gland| muscle| ovary| pancreas| pituitary gland| prostate| skin| spleen| stomach| testis| thymus| uterus| vagina| gastrula| organogenesis| fetus| neonate| juvenile| adult /// ENSMUST00000027137 // Mm.28756 // bone| bone marro…	NM_016917 // GO:0006810 // transport // inferred from electronic annotation /// NM_016917 // GO:0006811 // ion transport // inferred from electronic annotation /// NM_016917 // GO:0006826 // iron ion transport // inferred from direct assay /// ENSMUST00000027137 // GO:0006810 // transport // inferred from electronic annotation /// ENSMUST00000027137 // GO:0006811 // ion transport // inferred from…	NM_016917 // GO:0005886 // plasma membrane // inferred from electronic annotation /// NM_016917 // GO:0008021 // synaptic vesicle // inferred from direct assay /// NM_016917 // GO:0016020 // membrane // inferred from electronic annotation /// NM_016917 // GO:0016021 // integral to membrane // inferred from electronic annotation /// ENSMUST00000027137 // GO:0005886 // plasma membrane // inferred f…	NM_016917 // GO:0005381 // iron ion transmembrane transporter activity // inferred from direct assay /// ENSMUST00000027137 // GO:0005381 // iron ion transmembrane transporter activity // inferred from direct assay /// AF231120 // GO:0005381 // iron ion transmembrane transporter activity // inferred from direct assay	---	---
10563753	Mrgprx2	NM_001034868	1.92047e-06	0.591693	-1.69007	AD down vs AI	chr7	-	55733989	55754568	NM_001034868 // Mrgprx2 // MAS-related GPR, member X2 // 7 B4|7 // 243978 /// BC141225 // Mrgprx2 // MAS-related GPR, member X2 // 7 B4|7 // 243978	NM_001034868 // RefSeq // Mus musculus MAS-related GPR, member X2 (Mrgprx2), mRNA. // chr7 // 100 // 100 // 25 // 25 // 0 /// BC141225 // GenBank // Mus musculus MAS-related GPR, member X2, mRNA (cDNA clone MGC:176186 IMAGE:9055837), complete cds. // chr7 // 100 // 88 // 22 // 22 // 0	NM_001034868 // Q3UFT2 /// NM_001034868 // Q3UG50 /// BC141225 // B9EIX9 /// BC141225 // Q3UFT2 /// BC141225 // Q3UG50	NM_001034868 // Mm.333873 // skin /// BC141225 // Mm.333873 // skin	NM_001034868 // GO:0007165 // signal transduction // inferred from electronic annotation /// NM_001034868 // GO:0007186 // G-protein coupled receptor protein signaling pathway // inferred from electronic annotation /// NM_001034868 // GO:0008150 // biological_process // no biological data available /// BC141225 // GO:0007165 // signal transduction // inferred from electronic annotation /// BC1412…	NM_001034868 // GO:0005575 // cellular_component // no biological data available /// NM_001034868 // GO:0005886 // plasma membrane // inferred from electronic annotation /// NM_001034868 // GO:0016020 // membrane // inferred from electronic annotation /// NM_001034868 // GO:0016021 // integral to membrane // inferred from electronic annotation /// BC141225 // GO:0005575 // cellular_component // n…	NM_001034868 // GO:0003674 // molecular_function // no biological data available /// NM_001034868 // GO:0004871 // signal transducer activity // inferred from electronic annotation /// NM_001034868 // GO:0004872 // receptor activity // inferred from electronic annotation /// NM_001034868 // GO:0004930 // G-protein coupled receptor activity // inferred from electronic annotation /// BC141225 // GO…	---	---
10525069	Lhx5	NM_008499	1.94157e-06	0.441031	-2.26742	AD down vs AI	chr5	+	120881779	120891466	NM_008499 // Lhx5 // LIM homeobox protein 5 // 5 F|5 64.0 cM // 16873 /// ENSMUST00000031591 // Lhx5 // LIM homeobox protein 5 // 5 F|5 64.0 cM // 16873 /// U61155 // Lhx5 // LIM homeobox protein 5 // 5 F|5 64.0 cM // 16873	NM_008499 // RefSeq // Mus musculus LIM homeobox protein 5 (Lhx5), mRNA. // chr5 // 100 // 93 // 25 // 25 // 0 /// ENSMUST00000031591 // ENSEMBL // LIM/homeobox protein Lhx5 gene:ENSMUSG00000029595 // chr5 // 100 // 100 // 27 // 27 // 0 /// U61155 // GenBank // Mus musculus LIM/homeodomain protein (Lhx5) mRNA, complete cds. // chr5 // 100 // 100 // 27 // 27 // 0	NM_008499 // Q543P4 /// U61155 // P61375	NM_008499 // Mm.5151 // brain| embryonic tissue| fertilized ovum| zygote| organogenesis| fetus| juvenile| adult /// ENSMUST00000031591 // Mm.5151 // brain| embryonic tissue| fertilized ovum| zygote| organogenesis| fetus| juvenile| adult /// U61155 // Mm.5151 // brain| embryonic tissue| fertilized ovum| zygote| organogenesis| fetus| juvenile| adult	NM_008499 // GO:0006350 // transcription // inferred from electronic annotation /// NM_008499 // GO:0006355 // regulation of transcription, DNA-dependent // inferred from electronic annotation /// NM_008499 // GO:0007267 // cell-cell signaling // inferred from genetic interaction /// NM_008499 // GO:0021549 // cerebellum development // inferred from genetic interaction /// NM_008499 // GO:0021702…	NM_008499 // GO:0005634 // nucleus // inferred from electronic annotation /// ENSMUST00000031591 // GO:0005634 // nucleus // inferred from electronic annotation /// U61155 // GO:0005634 // nucleus // inferred from electronic annotation	NM_008499 // GO:0003677 // DNA binding // inferred from electronic annotation /// NM_008499 // GO:0003700 // sequence-specific DNA binding transcription factor activity // inferred from electronic annotation /// NM_008499 // GO:0008270 // zinc ion binding // inferred from electronic annotation /// NM_008499 // GO:0030528 // transcription regulator activity // inferred from electronic annotation /…	---	---
10367582	Vip	NM_011702	1.97337e-06	0.442939	-2.25765	AD down vs AI	chr10	-	4698927	4707323	NM_011702 // Vip // vasoactive intestinal polypeptide // 10 A1|10 // 22353 /// ENSMUST00000019906 // Vip // vasoactive intestinal polypeptide // 10 A1|10 // 22353 /// BC089511 // Vip // vasoactive intestinal polypeptide // 10 A1|10 // 22353	NM_011702 // RefSeq // Mus musculus vasoactive intestinal polypeptide (Vip), mRNA. // chr10 // 100 // 100 // 29 // 29 // 0 /// ENSMUST00000019906 // ENSEMBL // vasoactive intestinal polypeptide preproprotein gene:ENSMUSG00000019772 // chr10 // 100 // 100 // 29 // 29 // 0 /// BC089511 // GenBank // Mus musculus vasoactive intestinal polypeptide, mRNA (cDNA clone MGC:107202 IMAGE:30249277), complet…	NM_011702 // P32648 /// BC089511 // P32648	NM_011702 // Mm.98916 // brain| embryonic tissue| eye| intestine| pancreas| pituitary gland| spinal cord| stomach| fetus| juvenile| adult /// ENSMUST00000019906 // Mm.98916 // brain| embryonic tissue| eye| intestine| pancreas| pituitary gland| spinal cord| stomach| fetus| juvenile| adult /// BC089511 // Mm.98916 // brain| embryonic tissue| eye| intestine| pancreas| pituitary gland| spinal cord| s…	---	NM_011702 // GO:0005576 // extracellular region // inferred from electronic annotation /// ENSMUST00000019906 // GO:0005576 // extracellular region // inferred from electronic annotation /// BC089511 // GO:0005576 // extracellular region // inferred from electronic annotation	NM_011702 // GO:0005179 // hormone activity // inferred from electronic annotation /// ENSMUST00000019906 // GO:0005179 // hormone activity // inferred from electronic annotation /// BC089511 // GO:0005179 // hormone activity // inferred from electronic annotation	---	---
10488558	Snph	NM_198214	2.01438e-06	0.592462	-1.68787	AD down vs AI	chr2	-	151416286	151458269	NM_198214 // Snph // syntaphilin // 2 G3|2 // 241727 /// ENSMUST00000028951 // Snph // syntaphilin // 2 G3|2 // 241727 /// ENSMUST00000109875 // Snph // syntaphilin // 2 G3|2 // 241727 /// BC117896 // Snph // syntaphilin // 2 G3|2 // 241727 /// ENSMUST00000109877 // Snph // syntaphilin // 2 G3|2 // 241727	NM_198214 // RefSeq // Mus musculus syntaphilin (Snph), mRNA. // chr2 // 100 // 100 // 27 // 27 // 0 /// ENSMUST00000028951 // ENSEMBL // Isoform 2 of Syntaphilin gene:ENSMUSG00000027457 // chr2 // 100 // 100 // 27 // 27 // 0 /// ENSMUST00000109875 // ENSEMBL // Isoform 2 of Syntaphilin gene:ENSMUSG00000027457 // chr2 // 100 // 100 // 27 // 27 // 0 /// BC117896 // GenBank // Mus musculus syntaphi…	NM_198214 // Q80U23 /// BC117896 // Q80U23	NM_198214 // Mm.39312 // brain| embryonic tissue| eye| inner ear| mammary gland| nasopharynx| ovary| pancreas| pineal gland| spinal cord| uterus|oocyte| fetus| neonate| juvenile| adult /// ENSMUST00000028951 // Mm.39312 // brain| embryonic tissue| eye| inner ear| mammary gland| nasopharynx| ovary| pancreas| pineal gland| spinal cord| uterus|oocyte| fetus| neonate| juvenile| adult /// ENSMUST00000…	NM_198214 // GO:0006906 // vesicle fusion // not recorded /// NM_198214 // GO:0045806 // negative regulation of endocytosis // not recorded /// ENSMUST00000028951 // GO:0006906 // vesicle fusion // not recorded /// ENSMUST00000028951 // GO:0045806 // negative regulation of endocytosis // not recorded /// ENSMUST00000109875 // GO:0006906 // vesicle fusion // not recorded /// ENSMUST00000109875 // …	NM_198214 // GO:0005575 // cellular_component // no biological data available /// NM_198214 // GO:0005739 // mitochondrion // inferred from direct assay /// NM_198214 // GO:0016020 // membrane // inferred from electronic annotation /// NM_198214 // GO:0016021 // integral to membrane // inferred from electronic annotation /// NM_198214 // GO:0019717 // synaptosome // inferred from electronic annot…	---	---	---
10564960	Furin	NM_011046	2.0709e-06	1.81343	1.81343	AD up vs AI	chr7	-	87534080	87547648	NM_011046 // Furin // furin (paired basic amino acid cleaving enzyme) // 7 D1-E2|7 39.0 cM // 18550 /// NM_001081454 // Furin // furin (paired basic amino acid cleaving enzyme) // 7 D1-E2|7 39.0 cM // 18550 /// ENSMUST00000122232 // Furin // furin (paired basic amino acid cleaving enzyme) // 7 D1-E2|7 39.0 cM // 18550 /// ENSMUST00000120753 // Furin // furin (paired basic amino acid cleaving enzy…	NM_011046 // RefSeq // Mus musculus furin (paired basic amino acid cleaving enzyme) (Furin), transcript variant 1, mRNA. // chr7 // 100 // 100 // 32 // 32 // 0 /// NM_001081454 // RefSeq // Mus musculus furin (paired basic amino acid cleaving enzyme) (Furin), transcript variant 2, mRNA. // chr7 // 100 // 97 // 31 // 31 // 0 /// ENSMUST00000122232 // ENSEMBL // furin preproprotein gene:ENSMUSG0000…	NM_011046 // Q8CB77 /// NM_011046 // Q3UI38 /// NM_011046 // P23188 /// NM_001081454 // Q8CB77 /// NM_001081454 // Q3UI38 /// NM_001081454 // P23188 /// L26489 // P23188 /// L26489 // Q8CB77 /// L26489 // Q3UI38	NM_011046 // Mm.5241 // bladder| blood| bone| bone marrow| brain| embryonic tissue| extraembryonic tissue| eye| fertilized ovum| heart| inner ear| intestine| kidney| liver| lung| mammary gland| muscle| nasopharynx| pancreas| pituitary gland| salivary gland| skin| spinal cord| spleen| stomach| thymus| uterus| zygote| blastocyst| gastrula| organogenesis| fetus| neonate| juvenile| adult /// NM_00108…	NM_011046 // GO:0006508 // proteolysis // inferred from electronic annotation /// NM_011046 // GO:0016485 // protein processing // not recorded /// NM_011046 // GO:0030335 // positive regulation of cell migration // not recorded /// NM_011046 // GO:0030511 // positive regulation of transforming growth factor beta receptor signaling pathway // not recorded /// NM_001081454 // GO:0006508 // proteol…	NM_011046 // GO:0005769 // early endosome // traceable author statement /// NM_011046 // GO:0005789 // endoplasmic reticulum membrane // not recorded /// NM_011046 // GO:0005794 // Golgi apparatus // inferred from electronic annotation /// NM_011046 // GO:0005886 // plasma membrane // not recorded /// NM_011046 // GO:0012510 // trans-Golgi network transport vesicle membrane // traceable author st…	NM_011046 // GO:0004252 // serine-type endopeptidase activity // not recorded /// NM_011046 // GO:0005515 // protein binding // inferred from physical interaction /// NM_011046 // GO:0008233 // peptidase activity // not recorded /// NM_011046 // GO:0008236 // serine-type peptidase activity // inferred from electronic annotation /// NM_011046 // GO:0016787 // hydrolase activity // inferred from el…	---	---
10504692	Tmod1	NM_021883	2.09836e-06	1.52684	1.52684	AD up vs AI	chr4	+	46073838	46127676	NM_021883 // Tmod1 // tropomodulin 1 // 4 B1|4 21.5 cM // 21916 /// NM_173033 // Tstd2 // thiosulfate sulfurtransferase (rhodanese)-like domain containing 2 // 4 B1|4 // 272027 /// ENSMUST00000107773 // Tmod1 // tropomodulin 1 // 4 B1|4 21.5 cM // 21916 /// ENSMUST00000030012 // Tmod1 // tropomodulin 1 // 4 B1|4 21.5 cM // 21916 /// ENSMUST00000107772 // Tstd2 // thiosulfate sulfurtransferase (rh…	NM_021883 // RefSeq // Mus musculus tropomodulin 1 (Tmod1), mRNA. // chr4 // 100 // 100 // 28 // 28 // 0 /// NM_173033 // RefSeq // Mus musculus thiosulfate sulfurtransferase (rhodanese)-like domain containing 2 (Tstd2), mRNA. // chr4 // 100 // 4 // 1 // 1 // 0 /// ENSMUST00000107773 // ENSEMBL // tropomodulin-1 gene:ENSMUSG00000028328 // chr4 // 100 // 100 // 28 // 28 // 0 /// ENSMUST00000030012…	NM_173033 // Q3U269 /// BC106849 // Q3KP84	NM_021883 // Mm.249594 // bone| bone marrow| brain| embryonic tissue| eye| heart| inner ear| joint| muscle| pancreas| skin| spleen| testis| thymus| fetus| neonate| juvenile| adult /// NM_173033 // Mm.331588 // blood| bone marrow| brain| connective tissue| dorsal root ganglion| embryonic tissue| eye| heart| intestine| kidney| liver| lung| mammary gland| muscle| ovary| skin| spleen| testis| thymus|…	NM_021883 // GO:0030239 // myofibril assembly // inferred from mutant phenotype /// NM_021883 // GO:0030241 // skeletal muscle myosin thick filament assembly // inferred from mutant phenotype /// NM_173033 // GO:0008150 // biological_process // no biological data available /// ENSMUST00000107773 // GO:0030239 // myofibril assembly // inferred from mutant phenotype /// ENSMUST00000107773 // GO:003…	NM_021883 // GO:0005634 // nucleus // not recorded /// NM_021883 // GO:0005737 // cytoplasm // not recorded /// NM_021883 // GO:0005856 // cytoskeleton // traceable author statement /// NM_021883 // GO:0016020 // membrane // inferred from direct assay /// NM_021883 // GO:0030016 // myofibril // inferred from direct assay /// NM_021883 // GO:0030863 // cortical cytoskeleton // inferred from direct…	NM_021883 // GO:0003779 // actin binding // inferred from electronic annotation /// NM_021883 // GO:0005523 // tropomyosin binding // not recorded /// NM_173033 // GO:0003674 // molecular_function // no biological data available /// ENSMUST00000107773 // GO:0003779 // actin binding // inferred from electronic annotation /// ENSMUST00000107773 // GO:0005523 // tropomyosin binding // not recorded /…	---	---
10504534	Frmpd1	NM_001081172	2.16223e-06	0.652346	-1.53293	AD down vs AI	chr4	+	45242717	45298808	NM_001081172 // Frmpd1 // FERM and PDZ domain containing 1 // 4 B1|4 // 666060 /// ENSMUST00000107804 // Frmpd1 // FERM and PDZ domain containing 1 // 4 B1|4 // 666060 /// ENSMUST00000044773 // Frmpd1 // FERM and PDZ domain containing 1 // 4 B1|4 // 666060 /// BC158060 // Frmpd1 // FERM and PDZ domain containing 1 // 4 B1|4 // 666060 /// ENSMUST00000134280 // Frmpd1 // FERM and PDZ domain contain…	NM_001081172 // RefSeq // Mus musculus FERM and PDZ domain containing 1 (Frmpd1), mRNA. // chr4 // 100 // 100 // 31 // 31 // 0 /// ENSMUST00000107804 // ENSEMBL // FERM and PDZ domain-containing protein 1 gene:ENSMUSG00000035615 // chr4 // 100 // 100 // 31 // 31 // 0 /// ENSMUST00000044773 // ENSEMBL // FERM and PDZ domain-containing protein 1 gene:ENSMUSG00000035615 // chr4 // 100 // 100 // 31 /…	NM_001081172 // A2AKB4 /// BC158060 // B2RY18 /// BC158060 // A2AKB4	NM_001081172 // Mm.24783 // bladder| brain| embryonic tissue| extraembryonic tissue| eye| inner ear| lung| mammary gland| skin| spinal cord| testis| cleavage| morula| blastocyst| fetus| juvenile| adult /// ENSMUST00000107804 // Mm.24783 // bladder| brain| embryonic tissue| extraembryonic tissue| eye| inner ear| lung| mammary gland| skin| spinal cord| testis| cleavage| morula| blastocyst| fetus| j…	NM_001081172 // GO:0007165 // signal transduction // inferred from electronic annotation /// NM_001081172 // GO:0008150 // biological_process // no biological data available /// ENSMUST00000107804 // GO:0007165 // signal transduction // inferred from electronic annotation /// ENSMUST00000107804 // GO:0008150 // biological_process // no biological data available /// ENSMUST00000044773 // GO:000716…	NM_001081172 // GO:0005575 // cellular_component // no biological data available /// NM_001081172 // GO:0005737 // cytoplasm // inferred from electronic annotation /// NM_001081172 // GO:0005856 // cytoskeleton // inferred from electronic annotation /// NM_001081172 // GO:0005886 // plasma membrane // inferred from electronic annotation /// NM_001081172 // GO:0016020 // membrane // inferred from …	NM_001081172 // GO:0005515 // protein binding // inferred from electronic annotation /// ENSMUST00000107804 // GO:0005515 // protein binding // inferred from electronic annotation /// ENSMUST00000044773 // GO:0005515 // protein binding // inferred from electronic annotation /// BC158060 // GO:0005515 // protein binding // inferred from electronic annotation /// ENSMUST00000134280 // GO:0005515 //…	---	---
10424140	Col14a1	NM_181277	2.19469e-06	0.506537	-1.97419	AD down vs AI	chr15	+	55139306	55352356	NM_181277 // Col14a1 // collagen, type XIV, alpha 1 // 15|15 D // 12818 /// ENSMUST00000110221 // Col14a1 // collagen, type XIV, alpha 1 // 15|15 D // 12818 /// AY221110 // Col14a1 // collagen, type XIV, alpha 1 // 15|15 D // 12818 /// BC138345 // Col14a1 // collagen, type XIV, alpha 1 // 15|15 D // 12818 /// BC145244 // Col14a1 // collagen, type XIV, alpha 1 // 15|15 D // 12818 /// ENSMUST000000…	NM_181277 // RefSeq // Mus musculus collagen, type XIV, alpha 1 (Col14a1), mRNA. // chr15 // 100 // 100 // 47 // 47 // 0 /// ENSMUST00000110221 // ENSEMBL // collagen alpha-1(XIV) chain gene:ENSMUSG00000022371 // chr15 // 100 // 100 // 47 // 47 // 0 /// AY221110 // GenBank // Mus musculus collagen type XIV (Col14a1) mRNA, complete cds. // chr15 // 100 // 100 // 47 // 47 // 0 /// BC138345 // GenBa…	NM_181277 // Q80X19 /// AY221110 // Q80X19 /// BC138345 // B7ZNH7 /// BC138345 // Q80X19 /// BC145244 // B7ZNH7 /// BC145244 // Q80X19 /// AK052963 // Q80X19	NM_181277 // Mm.297859 // bladder| brain| dorsal root ganglion| embryonic tissue| eye| heart| inner ear| intestine| kidney| liver| lung| lymph node| mammary gland| nasopharynx| ovary| pancreas| pituitary gland| prostate| skin| spleen| testis| tongue| gastrula| fetus| neonate| juvenile| adult /// ENSMUST00000110221 // Mm.297859 // bladder| brain| dorsal root ganglion| embryonic tissue| eye| heart|…	NM_181277 // GO:0007155 // cell adhesion // inferred from electronic annotation /// ENSMUST00000110221 // GO:0007155 // cell adhesion // inferred from electronic annotation /// AY221110 // GO:0007155 // cell adhesion // inferred from electronic annotation /// BC138345 // GO:0007155 // cell adhesion // inferred from electronic annotation /// BC145244 // GO:0007155 // cell adhesion // inferred from…	NM_181277 // GO:0005576 // extracellular region // inferred from electronic annotation /// NM_181277 // GO:0005578 // proteinaceous extracellular matrix // inferred from electronic annotation /// ENSMUST00000110221 // GO:0005576 // extracellular region // inferred from electronic annotation /// ENSMUST00000110221 // GO:0005578 // proteinaceous extracellular matrix // inferred from electronic anno…	NM_181277 // GO:0005198 // structural molecule activity // inferred from electronic annotation /// ENSMUST00000110221 // GO:0005198 // structural molecule activity // inferred from electronic annotation /// AY221110 // GO:0005198 // structural molecule activity // inferred from electronic annotation /// BC138345 // GO:0005198 // structural molecule activity // inferred from electronic annotation …	---	GENSCAN00000038740 // Pfam // IPR008160 // Collagen triple helix repeat
10519998	Lrrc17	NM_028977	2.31252e-06	0.49626	-2.01507	AD down vs AI	chr5	+	21049381	21081729	NM_028977 // Lrrc17 // leucine rich repeat containing 17 // 5 A3|5 // 74511 /// ENSMUST00000035651 // Lrrc17 // leucine rich repeat containing 17 // 5 A3|5 // 74511 /// BC030317 // Lrrc17 // leucine rich repeat containing 17 // 5 A3|5 // 74511	NM_028977 // RefSeq // Mus musculus leucine rich repeat containing 17 (Lrrc17), mRNA. // chr5 // 100 // 100 // 25 // 25 // 0 /// ENSMUST00000035651 // ENSEMBL // Leucine-rich repeat-containing protein 17 gene:ENSMUSG00000039883 // chr5 // 100 // 100 // 25 // 25 // 0 /// BC030317 // GenBank // Mus musculus leucine rich repeat containing 17, mRNA (cDNA clone MGC:40896 IMAGE:5372009), complete cds. …	NM_028977 // Q9CXD9 /// BC030317 // Q9CXD9	NM_028977 // Mm.439963 // brain| embryonic tissue| eye| fertilized ovum| heart| kidney| liver| mammary gland| muscle| ovary| pancreas| pineal gland| prostate| stomach| thymus| vagina|oocyte| unfertilized ovum| zygote| cleavage| organogenesis| fetus| neonate| juvenile| adult /// ENSMUST00000035651 // Mm.439963 // brain| embryonic tissue| eye| fertilized ovum| heart| kidney| liver| mammary gland| m…	NM_028977 // GO:0001503 // ossification // inferred from electronic annotation /// NM_028977 // GO:0001649 // osteoblast differentiation // inferred from direct assay /// NM_028977 // GO:0033687 // osteoblast proliferation // inferred from direct assay /// NM_028977 // GO:0045671 // negative regulation of osteoclast differentiation // inferred from direct assay /// NM_028977 // GO:0048539 // bone…	NM_028977 // GO:0005576 // extracellular region // inferred from electronic annotation /// NM_028977 // GO:0005615 // extracellular space // inferred from direct assay /// ENSMUST00000035651 // GO:0005576 // extracellular region // inferred from electronic annotation /// ENSMUST00000035651 // GO:0005615 // extracellular space // inferred from direct assay /// BC030317 // GO:0005576 // extracellul…	NM_028977 // GO:0003674 // molecular_function // no biological data available /// NM_028977 // GO:0005515 // protein binding // inferred from electronic annotation /// ENSMUST00000035651 // GO:0003674 // molecular_function // no biological data available /// ENSMUST00000035651 // GO:0005515 // protein binding // inferred from electronic annotation /// BC030317 // GO:0003674 // molecular_function …	---	---
10381096	Igfbp4	NM_010517	2.32934e-06	0.491065	-2.03639	AD down vs AI	chr11	+	98902558	98913960	NM_010517 // Igfbp4 // insulin-like growth factor binding protein 4 // 11 D|11 // 16010 /// ENSMUST00000017637 // Igfbp4 // insulin-like growth factor binding protein 4 // 11 D|11 // 16010 /// BC019836 // Igfbp4 // insulin-like growth factor binding protein 4 // 11 D|11 // 16010	NM_010517 // RefSeq // Mus musculus insulin-like growth factor binding protein 4 (Igfbp4), mRNA. // chr11 // 100 // 100 // 26 // 26 // 0 /// ENSMUST00000017637 // ENSEMBL // Insulin-like growth factor-binding protein 4 gene:ENSMUSG00000017493 // chr11 // 100 // 100 // 26 // 26 // 0 /// BC019836 // GenBank // Mus musculus insulin-like growth factor binding protein 4, mRNA (cDNA clone MGC:29917 IMA…	NM_010517 // Q8BSM9 /// NM_010517 // P47879 /// BC019836 // P47879 /// BC019836 // Q8BSM9	NM_010517 // Mm.233799 // adipose tissue| bladder| blood| bone| bone marrow| brain| connective tissue| dorsal root ganglion| embryonic tissue| extraembryonic tissue| eye| heart| inner ear| intestine| joint| kidney| liver| lung| lymph node| mammary gland| muscle| nasopharynx| ovary| pancreas| pineal gland| pituitary gland| prostate| salivary gland| skin| spinal cord| spleen| stomach| sympathetic g…	NM_010517 // GO:0001558 // regulation of cell growth // inferred from electronic annotation /// ENSMUST00000017637 // GO:0001558 // regulation of cell growth // inferred from electronic annotation /// BC019836 // GO:0001558 // regulation of cell growth // inferred from electronic annotation	NM_010517 // GO:0005576 // extracellular region // inferred from electronic annotation /// NM_010517 // GO:0005615 // extracellular space // inferred from direct assay /// ENSMUST00000017637 // GO:0005576 // extracellular region // inferred from electronic annotation /// ENSMUST00000017637 // GO:0005615 // extracellular space // inferred from direct assay /// BC019836 // GO:0005576 // extracellul…	NM_010517 // GO:0005520 // insulin-like growth factor binding // inferred from physical interaction /// NM_010517 // GO:0019838 // growth factor binding // inferred from electronic annotation /// ENSMUST00000017637 // GO:0005520 // insulin-like growth factor binding // inferred from physical interaction /// ENSMUST00000017637 // GO:0019838 // growth factor binding // inferred from electronic anno…	NM_010517 // GenMAPP // Smooth_muscle_contraction /// BC019836 // GenMAPP // Smooth_muscle_contraction	---
10369752	Lrrtm3	NM_178678	2.34963e-06	2.67874	2.67874	AD up vs AI	chr10	-	63391245	63553003	NM_178678 // Lrrtm3 // leucine rich repeat transmembrane neuronal 3 // 10 B4|10 // 216028 /// ENSMUST00000105439 // Lrrtm3 // leucine rich repeat transmembrane neuronal 3 // 10 B4|10 // 216028 /// BC113178 // Lrrtm3 // leucine rich repeat transmembrane neuronal 3 // 10 B4|10 // 216028 /// ENSMUST00000051615 // Lrrtm3 // leucine rich repeat transmembrane neuronal 3 // 10 B4|10 // 216028	NM_178678 // RefSeq // Mus musculus leucine rich repeat transmembrane neuronal 3 (Lrrtm3), mRNA. // chr10 // 100 // 100 // 25 // 25 // 0 /// ENSMUST00000105439 // ENSEMBL // Isoform 1 of Leucine-rich repeat transmembrane neuronal protein 3 gene:ENSMUSG00000042846 // chr10 // 100 // 100 // 25 // 25 // 0 /// BC113178 // GenBank // Mus musculus leucine rich repeat transmembrane neuronal 3, mRNA (cDN…	NM_178678 // Q8BZA0 /// NM_178678 // Q8BZ81 /// BC113178 // Q8BZ81 /// BC113178 // Q8BZA0	NM_178678 // Mm.431318 // brain| connective tissue| embryonic tissue| epididymis| eye| ovary| pituitary gland| prostate| spinal cord| unfertilized ovum| fetus| neonate| juvenile| adult /// ENSMUST00000105439 // Mm.431318 // brain| connective tissue| embryonic tissue| epididymis| eye| ovary| pituitary gland| prostate| spinal cord| unfertilized ovum| fetus| neonate| juvenile| adult /// BC113178 // …	NM_178678 // GO:0008150 // biological_process // no biological data available /// ENSMUST00000105439 // GO:0008150 // biological_process // no biological data available /// BC113178 // GO:0008150 // biological_process // no biological data available /// ENSMUST00000051615 // GO:0008150 // biological_process // no biological data available	NM_178678 // GO:0016020 // membrane // inferred from electronic annotation /// NM_178678 // GO:0016021 // integral to membrane // inferred from sequence or structural similarity /// ENSMUST00000105439 // GO:0016020 // membrane // inferred from electronic annotation /// ENSMUST00000105439 // GO:0016021 // integral to membrane // inferred from sequence or structural similarity /// BC113178 // GO:00…	NM_178678 // GO:0003674 // molecular_function // no biological data available /// NM_178678 // GO:0005515 // protein binding // inferred from electronic annotation /// ENSMUST00000105439 // GO:0003674 // molecular_function // no biological data available /// ENSMUST00000105439 // GO:0005515 // protein binding // inferred from electronic annotation /// BC113178 // GO:0003674 // molecular_function …	---	---
10541877	Vamp1	NM_001080557	2.4777e-06	0.588637	-1.69884	AD down vs AI	chr6	+	125165599	125190562	NM_001080557 // Vamp1 // vesicle-associated membrane protein 1 // 6 F3|6 56.0 cM // 22317 /// NM_009496 // Vamp1 // vesicle-associated membrane protein 1 // 6 F3|6 56.0 cM // 22317 /// ENSMUST00000032487 // Vamp1 // vesicle-associated membrane protein 1 // 6 F3|6 56.0 cM // 22317 /// BC057587 // Vamp1 // vesicle-associated membrane protein 1 // 6 F3|6 56.0 cM // 22317	NM_001080557 // RefSeq // Mus musculus vesicle-associated membrane protein 1 (Vamp1), transcript variant 2, mRNA. // chr6 // 100 // 88 // 29 // 29 // 0 /// NM_009496 // RefSeq // Mus musculus vesicle-associated membrane protein 1 (Vamp1), transcript variant 1, mRNA. // chr6 // 100 // 76 // 25 // 25 // 0 /// ENSMUST00000032487 // ENSEMBL // Isoform 1 of Vesicle-associated membrane protein 1 gene:E…	NM_001080557 // Q3V3N8 /// NM_001080557 // Q62442 /// NM_009496 // Q3V3N8 /// NM_009496 // Q62442 /// BC057587 // Q62442 /// BC057587 // Q3V3N8	NM_001080557 // Mm.32321 // bladder| blood| brain| embryonic tissue| eye| inner ear| kidney| mammary gland| nasopharynx| spinal cord| sympathetic ganglion| thymus| fetus| neonate| juvenile| adult /// NM_009496 // Mm.32321 // bladder| blood| brain| embryonic tissue| eye| inner ear| kidney| mammary gland| nasopharynx| spinal cord| sympathetic ganglion| thymus| fetus| neonate| juvenile| adult /// EN…	NM_001080557 // GO:0016192 // vesicle-mediated transport // inferred from electronic annotation /// NM_009496 // GO:0016192 // vesicle-mediated transport // inferred from electronic annotation /// ENSMUST00000032487 // GO:0016192 // vesicle-mediated transport // inferred from electronic annotation /// BC057587 // GO:0016192 // vesicle-mediated transport // inferred from electronic annotation	NM_001080557 // GO:0005739 // mitochondrion // inferred from direct assay /// NM_001080557 // GO:0016020 // membrane // inferred from electronic annotation /// NM_001080557 // GO:0016021 // integral to membrane // inferred from electronic annotation /// NM_001080557 // GO:0019717 // synaptosome // inferred from electronic annotation /// NM_001080557 // GO:0030054 // cell junction // inferred from…	---	---	---
10393662	Nptx1	NM_008730	2.51788e-06	0.634327	-1.57647	AD down vs AI	chr11	-	119400686	119409139	NM_008730 // Nptx1 // neuronal pentraxin 1 // 11 E1-E2|11 75.0 cM // 18164 /// ENSMUST00000026670 // Nptx1 // neuronal pentraxin 1 // 11 E1-E2|11 75.0 cM // 18164 /// BC093479 // Nptx1 // neuronal pentraxin 1 // 11 E1-E2|11 75.0 cM // 18164	NM_008730 // RefSeq // Mus musculus neuronal pentraxin 1 (Nptx1), mRNA. // chr11 // 100 // 100 // 26 // 26 // 0 /// ENSMUST00000026670 // ENSEMBL // Neuronal pentraxin-1 gene:ENSMUSG00000025582 // chr11 // 100 // 92 // 24 // 24 // 0 /// BC093479 // GenBank // Mus musculus neuronal pentraxin 1, mRNA (cDNA clone MGC:118731 IMAGE:30947054), complete cds. // chr11 // 100 // 92 // 24 // 24 // 0	NM_008730 // Q3UST4 /// BC093479 // A2ACL9 /// BC093479 // Q3UST4	NM_008730 // Mm.5142 // blood| bone marrow| brain| embryonic tissue| eye| heart| inner ear| lung| spinal cord| thyroid| uterus| fetus| juvenile| adult /// ENSMUST00000026670 // Mm.5142 // blood| bone marrow| brain| embryonic tissue| eye| heart| inner ear| lung| spinal cord| thyroid| uterus| fetus| juvenile| adult /// BC093479 // Mm.5142 // blood| bone marrow| brain| embryonic tissue| eye| heart| …	---	NM_008730 // GO:0031410 // cytoplasmic vesicle // inferred from electronic annotation /// ENSMUST00000026670 // GO:0031410 // cytoplasmic vesicle // inferred from electronic annotation /// BC093479 // GO:0031410 // cytoplasmic vesicle // inferred from electronic annotation	NM_008730 // GO:0046872 // metal ion binding // inferred from electronic annotation /// ENSMUST00000026670 // GO:0046872 // metal ion binding // inferred from electronic annotation /// BC093479 // GO:0046872 // metal ion binding // inferred from electronic annotation	---	---
10590487	Gm8008	XM_001477516	2.52578e-06	0.47294	-2.11443	AD down vs AI	chr9	+	122818119	122819094	XM_001477516 // Gm8008 // predicted gene 8008 // 9 F4|9 // 666257	XM_001477516 // RefSeq // PREDICTED: Mus musculus predicted gene 8008 (Gm8008), mRNA. // chr9 // 92 // 100 // 23 // 25 // 0	---	XM_001477516 // Mm.411410 // spinal cord| adult	XM_001477516 // GO:0008150 // biological_process // no biological data available	XM_001477516 // GO:0005575 // cellular_component // no biological data available	XM_001477516 // GO:0003674 // molecular_function // no biological data available	---	---
10470412	Dbh	NM_138942	2.67131e-06	8.03207	8.03207	AD up vs AI	chr2	+	27020753	27038724	NM_138942 // Dbh // dopamine beta hydroxylase // 2 A3|2 15.5 cM // 13166 /// ENSMUST00000000910 // Dbh // dopamine beta hydroxylase // 2 A3|2 15.5 cM // 13166 /// S50200 // Dbh // dopamine beta hydroxylase // 2 A3|2 15.5 cM // 13166	NM_138942 // RefSeq // Mus musculus dopamine beta hydroxylase (Dbh), mRNA. // chr2 // 100 // 93 // 26 // 26 // 0 /// ENSMUST00000000910 // ENSEMBL // dopamine beta-hydroxylase gene:ENSMUSG00000000889 // chr2 // 100 // 100 // 28 // 28 // 0 /// S50200 // GenBank // Mus musculus dopamine beta-hydroxylase mRNA, complete cds. // chr2 // 88 // 93 // 23 // 26 // 0	NM_138942 // Q3V1U4 /// S50200 // Q64237	NM_138942 // Mm.167781 // adrenal gland| bladder| brain| dorsal root ganglion| embryonic tissue| intestine| sympathetic ganglion| thymus| fetus| neonate| juvenile| adult /// ENSMUST00000000910 // Mm.167781 // adrenal gland| bladder| brain| dorsal root ganglion| embryonic tissue| intestine| sympathetic ganglion| thymus| fetus| neonate| juvenile| adult /// S50200 // Mm.167781 // adrenal gland| blad…	NM_138942 // GO:0001816 // cytokine production // inferred from mutant phenotype /// NM_138942 // GO:0001974 // blood vessel remodeling // inferred from mutant phenotype /// NM_138942 // GO:0001975 // response to amphetamine // inferred from mutant phenotype /// NM_138942 // GO:0002443 // leukocyte mediated immunity // inferred from mutant phenotype /// NM_138942 // GO:0006548 // histidine catabo…	NM_138942 // GO:0016020 // membrane // inferred from electronic annotation /// NM_138942 // GO:0016021 // integral to membrane // inferred from electronic annotation /// NM_138942 // GO:0030424 // axon // not recorded /// NM_138942 // GO:0031410 // cytoplasmic vesicle // inferred from electronic annotation /// ENSMUST00000000910 // GO:0016020 // membrane // inferred from electronic annotation ///…	NM_138942 // GO:0003824 // catalytic activity // inferred from electronic annotation /// NM_138942 // GO:0004497 // monooxygenase activity // inferred from electronic annotation /// NM_138942 // GO:0004500 // dopamine beta-monooxygenase activity // not recorded /// NM_138942 // GO:0005507 // copper ion binding // not recorded /// NM_138942 // GO:0016491 // oxidoreductase activity // inferred from…	S50200 // GenMAPP // Biogenic_Amine_Synthesis	---
10455135	Pcdhb21	NM_053146	2.71908e-06	0.585671	-1.70744	AD down vs AI	chr18	+	37673306	37676017	NM_053146 // Pcdhb21 // protocadherin beta 21 // 18 B3|18 // 93892 /// ENSMUST00000061405 // Pcdhb21 // protocadherin beta 21 // 18 B3|18 // 93892 /// AF326314 // Pcdhb21 // protocadherin beta 21 // 18 B3|18 // 93892	NM_053146 // RefSeq // Mus musculus protocadherin beta 21 (Pcdhb21), mRNA. // chr18 // 100 // 100 // 25 // 25 // 0 /// ENSMUST00000061405 // ENSEMBL // protocadherin beta 21 gene:ENSMUSG00000044022 // chr18 // 100 // 100 // 25 // 25 // 0 /// AF326314 // GenBank // Mus musculus protocadherin-betaU (Pcdhb18) mRNA, complete cds. // chr18 // 100 // 88 // 22 // 22 // 0	NM_053146 // Q3UYA2 /// AF326314 // Q91V48 /// AF326314 // Q3UYA2	NM_053146 // Mm.348053 // brain| mammary gland| skin| fetus| juvenile| adult /// ENSMUST00000061405 // Mm.348053 // brain| mammary gland| skin| fetus| juvenile| adult /// AF326314 // Mm.348053 // brain| mammary gland| skin| fetus| juvenile| adult	NM_053146 // GO:0007155 // cell adhesion // inferred from electronic annotation /// ENSMUST00000061405 // GO:0007155 // cell adhesion // inferred from electronic annotation /// AF326314 // GO:0007155 // cell adhesion // inferred from electronic annotation	NM_053146 // GO:0016020 // membrane // inferred from electronic annotation /// NM_053146 // GO:0016021 // integral to membrane // inferred from electronic annotation /// ENSMUST00000061405 // GO:0016020 // membrane // inferred from electronic annotation /// ENSMUST00000061405 // GO:0016021 // integral to membrane // inferred from electronic annotation /// AF326314 // GO:0016020 // membrane // inf…	---	---	---
10503123	Ubxn2b	NM_026534	2.72942e-06	1.97109	1.97109	AD up vs AI	chr4	+	6118252	6146935	NM_026534 // Ubxn2b // UBX domain protein 2B // 4 A1|4 // 68053 /// ENSMUST00000029907 // Ubxn2b // UBX domain protein 2B // 4 A1|4 // 68053 /// BC076632 // Ubxn2b // UBX domain protein 2B // 4 A1|4 // 68053	NM_026534 // RefSeq // Mus musculus UBX domain protein 2B (Ubxn2b), mRNA. // chr4 // 100 // 100 // 27 // 27 // 0 /// ENSMUST00000029907 // ENSEMBL // UBX domain-containing protein 2B gene:ENSMUSG00000028243 // chr4 // 100 // 100 // 27 // 27 // 0 /// BC076632 // GenBank // Mus musculus UBX domain protein 2B, mRNA (cDNA clone MGC:100195 IMAGE:30637967), complete cds. // chr4 // 100 // 96 // 26 // 2…	NM_026534 // Q0KL01 /// BC076632 // Q0KL01	NM_026534 // Mm.427021 // bone| bone marrow| brain| embryonic tissue| extraembryonic tissue| eye| inner ear| intestine| kidney| liver| lung| lymph node| mammary gland| ovary| pancreas| prostate| salivary gland| skin| spleen| thymus|oocyte| blastocyst| egg cylinder| gastrula| organogenesis| fetus| neonate| juvenile| adult /// ENSMUST00000029907 // Mm.427021 // bone| bone marrow| brain| embryonic t…	NM_026534 // GO:0008150 // biological_process // no biological data available /// ENSMUST00000029907 // GO:0008150 // biological_process // no biological data available /// BC076632 // GO:0008150 // biological_process // no biological data available	NM_026534 // GO:0005575 // cellular_component // no biological data available /// NM_026534 // GO:0005634 // nucleus // inferred from electronic annotation /// NM_026534 // GO:0005737 // cytoplasm // inferred from electronic annotation /// NM_026534 // GO:0005783 // endoplasmic reticulum // inferred from electronic annotation /// NM_026534 // GO:0005794 // Golgi apparatus // inferred from electro…	NM_026534 // GO:0003674 // molecular_function // no biological data available /// ENSMUST00000029907 // GO:0003674 // molecular_function // no biological data available /// BC076632 // GO:0003674 // molecular_function // no biological data available	---	---
10565996	Inppl1	NM_010567	2.73403e-06	1.52378	1.52378	AD up vs AI	chr7	-	108971165	108986590	NM_010567 // Inppl1 // inositol polyphosphate phosphatase-like 1 // 7 F1|7 // 16332 /// NM_001122739 // Inppl1 // inositol polyphosphate phosphatase-like 1 // 7 F1|7 // 16332 /// ENSMUST00000035836 // Inppl1 // inositol polyphosphate phosphatase-like 1 // 7 F1|7 // 16332 /// AF162781 // Inppl1 // inositol polyphosphate phosphatase-like 1 // 7 F1|7 // 16332	NM_010567 // RefSeq // Mus musculus inositol polyphosphate phosphatase-like 1 (Inppl1), transcript variant 1, mRNA. // chr7 // 100 // 100 // 29 // 29 // 0 /// NM_001122739 // RefSeq // Mus musculus inositol polyphosphate phosphatase-like 1 (Inppl1), transcript variant 2, mRNA. // chr7 // 100 // 97 // 28 // 28 // 0 /// ENSMUST00000035836 // ENSEMBL // Phosphatidylinositol-3,4,5-trisphosphate 5-pho…	NM_010567 // Q6P549 /// NM_001122739 // Q6P549 /// AF162781 // Q6P549	NM_010567 // Mm.476000 // adrenal gland| bladder| bone| bone marrow| brain| connective tissue| embryonic tissue| extraembryonic tissue| eye| heart| inner ear| intestine| joint| kidney| liver| lung| mammary gland| muscle| ovary| pancreas| pituitary gland| salivary gland| skin| spleen| stomach| sympathetic ganglion| testis|oocyte| cleavage| blastocyst| gastrula| organogenesis| fetus| neonate| juven…	NM_010567 // GO:0006006 // glucose metabolic process // inferred from mutant phenotype /// NM_010567 // GO:0007155 // cell adhesion // inferred from electronic annotation /// NM_010567 // GO:0008152 // metabolic process // inferred from electronic annotation /// NM_010567 // GO:0008156 // negative regulation of DNA replication // not recorded /// NM_010567 // GO:0008285 // negative regulation of …	NM_010567 // GO:0005737 // cytoplasm // inferred from direct assay /// NM_010567 // GO:0005856 // cytoskeleton // inferred from electronic annotation /// NM_010567 // GO:0005886 // plasma membrane // inferred from direct assay /// NM_010567 // GO:0016020 // membrane // inferred from electronic annotation /// NM_010567 // GO:0030027 // lamellipodium // not recorded /// NM_001122739 // GO:0005737 /…	NM_010567 // GO:0003779 // actin binding // inferred from electronic annotation /// NM_010567 // GO:0004437 // inositol or phosphatidylinositol phosphatase activity // inferred from electronic annotation /// NM_010567 // GO:0004445 // inositol-polyphosphate 5-phosphatase activity // not recorded /// NM_010567 // GO:0005515 // protein binding // inferred from physical interaction /// NM_010567 // …	---	---
10356020	Dock10	NM_175291	2.74306e-06	1.88458	1.88458	AD up vs AI	chr1	-	80497763	80755102	NM_175291 // Dock10 // dedicator of cytokinesis 10 // 1 C4|1 // 210293 /// ENSMUST00000077946 // Dock10 // dedicator of cytokinesis 10 // 1 C4|1 // 210293 /// BC150753 // Dock10 // dedicator of cytokinesis 10 // 1 C4|1 // 210293 /// ENSMUST00000097681 // Dock10 // dedicator of cytokinesis 10 // 1 C4|1 // 210293 /// ENSMUST00000057520 // Dock10 // dedicator of cytokinesis 10 // 1 C4|1 // 210293	NM_175291 // RefSeq // Mus musculus dedicator of cytokinesis 10 (Dock10), mRNA. // chr1 // 100 // 93 // 57 // 57 // 0 /// ENSMUST00000077946 // ENSEMBL // dedicator of cytokinesis protein 10 gene:ENSMUSG00000038608 // chr1 // 100 // 93 // 57 // 57 // 0 /// BC150753 // GenBank // Mus musculus dedicator of cytokinesis 10, mRNA (cDNA clone MGC:183664 IMAGE:9087664), complete cds. // chr1 // 100 // 8…	NM_175291 // Q8BZN6 /// BC150753 // B2RWY0	NM_175291 // Mm.133473 // blood| bone marrow| brain| embryonic tissue| eye| liver| lung| lymph node| mammary gland| nasopharynx| pancreas| skin| spleen| sympathetic ganglion| thymus| organogenesis| fetus| neonate| juvenile| adult /// ENSMUST00000077946 // Mm.133473 // blood| bone marrow| brain| embryonic tissue| eye| liver| lung| lymph node| mammary gland| nasopharynx| pancreas| skin| spleen| sym…	NM_175291 // GO:0050790 // regulation of catalytic activity // inferred from electronic annotation /// ENSMUST00000077946 // GO:0050790 // regulation of catalytic activity // inferred from electronic annotation /// BC150753 // GO:0050790 // regulation of catalytic activity // inferred from electronic annotation /// ENSMUST00000097681 // GO:0050790 // regulation of catalytic activity // inferred f…	NM_175291 // GO:0005575 // cellular_component // no biological data available /// ENSMUST00000077946 // GO:0005575 // cellular_component // no biological data available /// BC150753 // GO:0005575 // cellular_component // no biological data available /// ENSMUST00000097681 // GO:0005575 // cellular_component // no biological data available /// ENSMUST00000057520 // GO:0005575 // cellular_component…	NM_175291 // GO:0005085 // guanyl-nucleotide exchange factor activity // inferred from electronic annotation /// NM_175291 // GO:0005089 // Rho guanyl-nucleotide exchange factor activity // inferred from direct assay /// NM_175291 // GO:0005525 // GTP binding // inferred from electronic annotation /// NM_175291 // GO:0017048 // Rho GTPase binding // inferred from physical interaction /// NM_17529…	---	---
10487894	Rassf2	NM_175445	2.83013e-06	0.500654	-1.99739	AD down vs AI	chr2	-	131818586	131855546	NM_175445 // Rassf2 // Ras association (RalGDS/AF-6) domain family member 2 // 2 F2|2 // 215653 /// ENSMUST00000028814 // Rassf2 // Ras association (RalGDS/AF-6) domain family member 2 // 2 F2|2 // 215653 /// ENSMUST00000103182 // Rassf2 // Ras association (RalGDS/AF-6) domain family member 2 // 2 F2|2 // 215653 /// BC057402 // Rassf2 // Ras association (RalGDS/AF-6) domain family member 2 // 2 F…	NM_175445 // RefSeq // Mus musculus Ras association (RalGDS/AF-6) domain family member 2 (Rassf2), mRNA. // chr2 // 100 // 100 // 31 // 31 // 0 /// ENSMUST00000028814 // ENSEMBL // Ras association domain-containing protein 2 gene:ENSMUSG00000027339 // chr2 // 100 // 100 // 31 // 31 // 0 /// ENSMUST00000103182 // ENSEMBL // Ras association domain-containing protein 2 gene:ENSMUSG00000027339 // chr…	NM_175445 // Q8BMS9 /// BC057402 // Q8BMS9	NM_175445 // Mm.204737 // bone| bone marrow| brain| connective tissue| embryonic tissue| extraembryonic tissue| eye| lung| lymph node| mammary gland| nasopharynx| ovary| oviduct| pancreas| pituitary gland| skin| spleen| thymus| uterus| organogenesis| fetus| neonate| juvenile| adult /// ENSMUST00000028814 // Mm.204737 // bone| bone marrow| brain| connective tissue| embryonic tissue| extraembryonic…	NM_175445 // GO:0007049 // cell cycle // inferred from electronic annotation /// NM_175445 // GO:0007165 // signal transduction // inferred from electronic annotation /// NM_175445 // GO:0008150 // biological_process // no biological data available /// ENSMUST00000028814 // GO:0007049 // cell cycle // inferred from electronic annotation /// ENSMUST00000028814 // GO:0007165 // signal transduction …	NM_175445 // GO:0005575 // cellular_component // no biological data available /// ENSMUST00000028814 // GO:0005575 // cellular_component // no biological data available /// ENSMUST00000103182 // GO:0005575 // cellular_component // no biological data available /// BC057402 // GO:0005575 // cellular_component // no biological data available	NM_175445 // GO:0003674 // molecular_function // no biological data available /// NM_175445 // GO:0005515 // protein binding // inferred from electronic annotation /// ENSMUST00000028814 // GO:0003674 // molecular_function // no biological data available /// ENSMUST00000028814 // GO:0005515 // protein binding // inferred from electronic annotation /// ENSMUST00000103182 // GO:0003674 // molecular…	---	---
10478928	Tshz2	NM_080455	2.85284e-06	0.557209	-1.79466	AD down vs AI	chr2	+	169458671	169738594	NM_080455 // Tshz2 // teashirt zinc finger family member 2 // 2 H3|2 99.0 cM // 228911 /// ENSMUST00000109157 // Tshz2 // teashirt zinc finger family member 2 // 2 H3|2 99.0 cM // 228911 /// ENSMUST00000109159 // Tshz2 // teashirt zinc finger family member 2 // 2 H3|2 99.0 cM // 228911 /// BC079877 // Tshz2 // teashirt zinc finger family member 2 // 2 H3|2 99.0 cM // 228911 /// ENSMUST00000099062…	NM_080455 // RefSeq // Mus musculus teashirt zinc finger family member 2 (Tshz2), mRNA. // chr2 // 100 // 80 // 28 // 28 // 0 /// ENSMUST00000109157 // ENSEMBL // Teashirt homolog 2 gene:ENSMUSG00000047907 // chr2 // 100 // 80 // 28 // 28 // 0 /// ENSMUST00000109159 // ENSEMBL // Teashirt homolog 2 gene:ENSMUSG00000047907 // chr2 // 100 // 77 // 27 // 27 // 0 /// BC079877 // GenBank // Mus muscul…	BC079877 // Q68FE9 /// BC079877 // Q8BU55 /// BC079877 // Q8K350	NM_080455 // Mm.315789 // brain| embryonic tissue| eye| heart| intestine| kidney| lung| mammary gland| nasopharynx| ovary| oviduct| pancreas| pituitary gland| prostate| salivary gland| spleen|oocyte| cleavage| morula| organogenesis| fetus| neonate| juvenile| adult /// ENSMUST00000109157 // Mm.315789 // brain| embryonic tissue| eye| heart| intestine| kidney| lung| mammary gland| nasopharynx| ovary…	NM_080455 // GO:0006350 // transcription // inferred from electronic annotation /// NM_080455 // GO:0006355 // regulation of transcription, DNA-dependent // inferred from electronic annotation /// NM_080455 // GO:0007275 // multicellular organismal development // inferred from electronic annotation /// NM_080455 // GO:0008150 // biological_process // no biological data available /// NM_080455 // …	NM_080455 // GO:0005575 // cellular_component // no biological data available /// NM_080455 // GO:0005622 // intracellular // inferred from electronic annotation /// NM_080455 // GO:0005634 // nucleus // inferred from electronic annotation /// ENSMUST00000109157 // GO:0005575 // cellular_component // no biological data available /// ENSMUST00000109157 // GO:0005622 // intracellular // inferred fr…	NM_080455 // GO:0003674 // molecular_function // no biological data available /// NM_080455 // GO:0003677 // DNA binding // inferred from electronic annotation /// NM_080455 // GO:0003700 // sequence-specific DNA binding transcription factor activity // inferred from electronic annotation /// NM_080455 // GO:0005515 // protein binding // inferred from physical interaction /// NM_080455 // GO:0008…	---	ENSMUST00000109157 // Pfam // IPR001356 // Homeobox /// ENSMUST00000109159 // Pfam // IPR001356 // Homeobox /// ENSMUST00000099062 // Pfam // IPR001356 // Homeobox /// ENSMUST00000087966 // Pfam // IPR001356 // Homeobox
10476321	Prnd	NM_023043	2.8702e-06	0.290835	-3.43837	AD down vs AI	chr2	+	131776598	131781866	NM_023043 // Prnd // prion protein dublet // 2 F2|2 75.0 cM // 26434 /// NM_001126338 // Prnd // prion protein dublet // 2 F2|2 75.0 cM // 26434 /// ENSMUST00000136783 // Prnd // prion protein dublet // 2 F2|2 75.0 cM // 26434 /// ENSMUST00000110172 // Prnd // prion protein dublet // 2 F2|2 75.0 cM // 26434 /// ENSMUST00000110170 // Prnd // prion protein dublet // 2 F2|2 75.0 cM // 26434 /// ENSM…	NM_023043 // RefSeq // Mus musculus prion protein dublet (Prnd), transcript variant 1, mRNA. // chr2 // 100 // 100 // 28 // 28 // 0 /// NM_001126338 // RefSeq // Mus musculus prion protein dublet (Prnd), transcript variant 2, mRNA. // chr2 // 100 // 75 // 21 // 21 // 0 /// ENSMUST00000136783 // ENSEMBL // Prion-like protein doppel gene:ENSMUSG00000027338 // chr2 // 100 // 100 // 28 // 28 // 0 ///…	NM_023043 // Q544A3 /// NM_001126338 // Q544A3 /// AF192384 // Q9QUG3 /// AF192384 // Q544A3	NM_023043 // Mm.180750 // brain| dorsal root ganglion| embryonic tissue| eye| heart| joint| kidney| lung| mammary gland| ovary| oviduct| pituitary gland| skin| spleen| stomach| testis| thymus| fetus| neonate| juvenile| adult /// NM_001126338 // Mm.180750 // brain| dorsal root ganglion| embryonic tissue| eye| heart| joint| kidney| lung| mammary gland| ovary| oviduct| pituitary gland| skin| spleen|…	NM_023043 // GO:0006878 // cellular copper ion homeostasis // inferred from direct assay /// NM_023043 // GO:0051260 // protein homooligomerization // inferred from electronic annotation /// NM_001126338 // GO:0006878 // cellular copper ion homeostasis // inferred from direct assay /// NM_001126338 // GO:0051260 // protein homooligomerization // inferred from electronic annotation /// ENSMUST0000…	NM_023043 // GO:0005886 // plasma membrane // inferred from electronic annotation /// NM_023043 // GO:0016020 // membrane // inferred from electronic annotation /// NM_023043 // GO:0031225 // anchored to membrane // inferred from electronic annotation /// NM_001126338 // GO:0005886 // plasma membrane // inferred from electronic annotation /// NM_001126338 // GO:0016020 // membrane // inferred fro…	NM_023043 // GO:0005507 // copper ion binding // inferred from direct assay /// NM_001126338 // GO:0005507 // copper ion binding // inferred from direct assay /// ENSMUST00000136783 // GO:0005507 // copper ion binding // inferred from direct assay /// ENSMUST00000110172 // GO:0005507 // copper ion binding // inferred from direct assay /// ENSMUST00000110170 // GO:0005507 // copper ion binding // …	---	---
10443786	Pde9a	NM_008804	2.87453e-06	2.20863	2.20863	AD up vs AI	chr17	+	31523196	31613254	NM_008804 // Pde9a // phosphodiesterase 9A // 17 B1|17 // 18585 /// NM_001163748 // Pde9a // phosphodiesterase 9A // 17 B1|17 // 18585 /// ENSMUST00000047168 // Pde9a // phosphodiesterase 9A // 17 B1|17 // 18585 /// ENSMUST00000127929 // Pde9a // phosphodiesterase 9A // 17 B1|17 // 18585 /// AF031147 // Pde9a // phosphodiesterase 9A // 17 B1|17 // 18585 /// AF068247 // Pde9a // phosphodiesterase …	NM_008804 // RefSeq // Mus musculus phosphodiesterase 9A (Pde9a), transcript variant 1, mRNA. // chr17 // 100 // 98 // 39 // 39 // 0 /// NM_001163748 // RefSeq // Mus musculus phosphodiesterase 9A (Pde9a), transcript variant 2, mRNA. // chr17 // 100 // 98 // 39 // 39 // 0 /// ENSMUST00000047168 // ENSEMBL // High affinity cGMP-specific 3',5'-cyclic phosphodiesterase 9A gene:ENSMUSG00000041119 // …	NM_008804 // Q8BSU4 /// NM_008804 // Q3THT7 /// NM_001163748 // Q8BSU4 /// NM_001163748 // Q3THT7 /// AF031147 // O70628 /// AF068247 // O70628 /// AF068247 // Q8BSU4 /// AF068247 // Q3THT7 /// BC061163 // O70628 /// BC061163 // Q8BSU4 /// BC061163 // Q3THT7	NM_008804 // Mm.10812 // brain| dorsal root ganglion| embryonic tissue| extraembryonic tissue| eye| heart| inner ear| intestine| kidney| mammary gland| pituitary gland| spinal cord| spleen| stomach| testis| thymus| thyroid| vagina| blastocyst| fetus| juvenile| adult /// NM_001163748 // Mm.10812 // brain| dorsal root ganglion| embryonic tissue| extraembryonic tissue| eye| heart| inner ear| intesti…	NM_008804 // GO:0007165 // signal transduction // inferred from electronic annotation /// NM_008804 // GO:0008152 // metabolic process // inferred from electronic annotation /// NM_008804 // GO:0008152 // metabolic process // not recorded /// NM_001163748 // GO:0007165 // signal transduction // inferred from electronic annotation /// NM_001163748 // GO:0008152 // metabolic process // inferred fro…	NM_008804 // GO:0043204 // perikaryon // not recorded /// NM_001163748 // GO:0043204 // perikaryon // not recorded /// ENSMUST00000047168 // GO:0043204 // perikaryon // not recorded /// ENSMUST00000127929 // GO:0043204 // perikaryon // not recorded /// AF031147 // GO:0043204 // perikaryon // not recorded /// AF068247 // GO:0043204 // perikaryon // not recorded /// BC061163 // GO:0043204 // perika…	NM_008804 // GO:0003824 // catalytic activity // inferred from electronic annotation /// NM_008804 // GO:0004114 // 3',5'-cyclic-nucleotide phosphodiesterase activity // inferred from electronic annotation /// NM_008804 // GO:0016787 // hydrolase activity // inferred from electronic annotation /// NM_008804 // GO:0046872 // metal ion binding // inferred from electronic annotation /// NM_008804 //…	---	---
10600169	Bgn	NM_007542	3.02742e-06	0.280106	-3.57008	AD down vs AI	chrX	+	70728962	70741735	NM_007542 // Bgn // biglycan // X B|X 29.3 cM // 12111 /// ENSMUST00000033741 // Bgn // biglycan // X B|X 29.3 cM // 12111 /// L20276 // Bgn // biglycan // X B|X 29.3 cM // 12111	NM_007542 // RefSeq // Mus musculus biglycan (Bgn), mRNA. // chrX // 100 // 83 // 29 // 29 // 0 /// ENSMUST00000033741 // ENSEMBL // Biglycan gene:ENSMUSG00000031375 // chrX // 100 // 83 // 29 // 29 // 0 /// L20276 // GenBank // Mus musculus biglycan (Bgn) mRNA, complete cds. // chrX // 97 // 83 // 28 // 29 // 0 /// ENSMUST00000130873 // ENSEMBL // cdna:known chromosome:NCBIM37:X:70728983:7074127…	NM_007542 // Q3TAF9 /// NM_007542 // Q3TNY9 /// NM_007542 // Q3UXK8 /// NM_007542 // P28653 /// L20276 // P28653 /// L20276 // Q3TAF9 /// L20276 // Q3TNY9 /// L20276 // Q3UXK8	NM_007542 // Mm.2608 // adipose tissue| bone| bone marrow| brain| connective tissue| embryonic tissue| extraembryonic tissue| eye| heart| inner ear| intestine| joint| kidney| liver| lung| lymph node| mammary gland| muscle| nasopharynx| ovary| oviduct| pancreas| pineal gland| pituitary gland| prostate| salivary gland| skin| spleen| testis| thymus| thyroid| uterus| vagina|oocyte| cleavage| blastocy…	NM_007542 // GO:0019800 // peptide cross-linking via chondroitin 4-sulfate glycosaminoglycan // inferred from direct assay /// ENSMUST00000033741 // GO:0019800 // peptide cross-linking via chondroitin 4-sulfate glycosaminoglycan // inferred from direct assay /// L20276 // GO:0019800 // peptide cross-linking via chondroitin 4-sulfate glycosaminoglycan // inferred from direct assay	NM_007542 // GO:0005576 // extracellular region // inferred from electronic annotation /// NM_007542 // GO:0005578 // proteinaceous extracellular matrix // inferred from electronic annotation /// NM_007542 // GO:0009986 // cell surface // inferred from sequence or structural similarity /// NM_007542 // GO:0031012 // extracellular matrix // inferred from direct assay /// NM_007542 // GO:0042383 //…	NM_007542 // GO:0005515 // protein binding // inferred from electronic annotation /// NM_007542 // GO:0005539 // glycosaminoglycan binding // inferred from direct assay /// NM_007542 // GO:0050840 // extracellular matrix binding // inferred from direct assay /// ENSMUST00000033741 // GO:0005515 // protein binding // inferred from electronic annotation /// ENSMUST00000033741 // GO:0005539 // glyco…	---	---
10341895		---	3.15509e-06	0.584236	-1.71164	AD down vs AI	---	---	0	0	---	--- // --- // neg_control // --- // --- // --- // --- // --- // ---	---	---	---	---	---	---	---
10495625	Dpyd	NM_170778	3.23452e-06	2.24798	2.24798	AD up vs AI	chr3	+	118265094	119135842	NM_170778 // Dpyd // dihydropyrimidine dehydrogenase // 3 G1|3 // 99586 /// ENSMUST00000039177 // Dpyd // dihydropyrimidine dehydrogenase // 3 G1|3 // 99586 /// BC039699 // Dpyd // dihydropyrimidine dehydrogenase // 3 G1|3 // 99586	NM_170778 // RefSeq // Mus musculus dihydropyrimidine dehydrogenase (Dpyd), mRNA. // chr3 // 100 // 100 // 45 // 45 // 0 /// ENSMUST00000039177 // ENSEMBL // Dihydropyrimidine dehydrogenase [NADP+] gene:ENSMUSG00000033308 // chr3 // 100 // 100 // 45 // 45 // 0 /// BC039699 // GenBank // Mus musculus dihydropyrimidine dehydrogenase, mRNA (cDNA clone MGC:47313 IMAGE:4235971), complete cds. // chr3 …	NM_170778 // Q8BW32 /// NM_170778 // Q811I9 /// NM_170778 // Q80XT4 /// NM_170778 // Q8K150 /// BC039699 // Q8CHR6 /// BC039699 // Q8BW32 /// BC039699 // Q811I9 /// BC039699 // Q80XT4 /// BC039699 // Q8K150	NM_170778 // Mm.27907 // brain| embryonic tissue| epididymis| heart| inner ear| intestine| kidney| liver| mammary gland| nasopharynx| ovary| prostate| spinal cord| spleen| thymus| uterus| organogenesis| fetus| neonate| juvenile| adult /// ENSMUST00000039177 // Mm.27907 // brain| embryonic tissue| epididymis| heart| inner ear| intestine| kidney| liver| mammary gland| nasopharynx| ovary| prostate| …	NM_170778 // GO:0006207 // 'de novo' pyrimidine base biosynthetic process // inferred from electronic annotation /// NM_170778 // GO:0006208 // pyrimidine base catabolic process // inferred from direct assay /// NM_170778 // GO:0006208 // pyrimidine base catabolic process // not recorded /// NM_170778 // GO:0006222 // UMP biosynthetic process // inferred from electronic annotation /// NM_170778 /…	NM_170778 // GO:0005625 // soluble fraction // not recorded /// NM_170778 // GO:0005737 // cytoplasm // inferred from electronic annotation /// NM_170778 // GO:0005829 // cytosol // inferred from direct assay /// NM_170778 // GO:0005829 // cytosol // not recorded /// ENSMUST00000039177 // GO:0005625 // soluble fraction // not recorded /// ENSMUST00000039177 // GO:0005737 // cytoplasm // inferred …	NM_170778 // GO:0002058 // uracil binding // not recorded /// NM_170778 // GO:0003824 // catalytic activity // inferred from electronic annotation /// NM_170778 // GO:0004152 // dihydroorotate dehydrogenase activity // inferred from electronic annotation /// NM_170778 // GO:0004158 // dihydroorotate oxidase activity // inferred from electronic annotation /// NM_170778 // GO:0005488 // binding // …	---	---
10570068	Col4a2	NM_009932	3.30129e-06	0.641547	-1.55873	AD down vs AI	chr8	+	11313024	11449279	NM_009932 // Col4a2 // collagen, type IV, alpha 2 // 8 A1.1|8 5.0 cM // 12827 /// ENSMUST00000033899 // Col4a2 // collagen, type IV, alpha 2 // 8 A1.1|8 5.0 cM // 12827 /// J04695 // Col4a2 // collagen, type IV, alpha 2 // 8 A1.1|8 5.0 cM // 12827	NM_009932 // RefSeq // Mus musculus collagen, type IV, alpha 2 (Col4a2), mRNA. // chr8 // 100 // 96 // 48 // 48 // 0 /// ENSMUST00000033899 // ENSEMBL // Collagen alpha-2(IV) chain gene:ENSMUSG00000031503 // chr8 // 100 // 96 // 48 // 48 // 0 /// J04695 // GenBank // Mus musculus alpha-2 type IV collagen mRNA, complete cds. // chr8 // 100 // 92 // 46 // 46 // 0 /// ENSMUST00000146219 // ENSEMBL /…	NM_009932 // P08122 /// J04695 // P08122	NM_009932 // Mm.181021 // bone| bone marrow| brain| dorsal root ganglion| embryonic tissue| extraembryonic tissue| eye| heart| inner ear| intestine| kidney| liver| lung| lymph node| mammary gland| nasopharynx| olfactory mucosa| ovary| pancreas| pineal gland| pituitary gland| prostate| skin| spinal cord| spleen| stomach| sympathetic ganglion| testis| thyroid| cleavage| morula| blastocyst| egg cyli…	NM_009932 // GO:0001525 // angiogenesis // inferred from electronic annotation /// ENSMUST00000033899 // GO:0001525 // angiogenesis // inferred from electronic annotation /// J04695 // GO:0001525 // angiogenesis // inferred from electronic annotation	NM_009932 // GO:0005576 // extracellular region // inferred from electronic annotation /// NM_009932 // GO:0005578 // proteinaceous extracellular matrix // inferred from electronic annotation /// NM_009932 // GO:0005581 // collagen // inferred from electronic annotation /// NM_009932 // GO:0005587 // collagen type IV // inferred from direct assay /// NM_009932 // GO:0005604 // basement membrane /…	NM_009932 // GO:0005201 // extracellular matrix structural constituent // inferred from electronic annotation /// NM_009932 // GO:0005488 // binding // inferred from electronic annotation /// ENSMUST00000033899 // GO:0005201 // extracellular matrix structural constituent // inferred from electronic annotation /// ENSMUST00000033899 // GO:0005488 // binding // inferred from electronic annotation /…	---	---
10581824	Fa2h	NM_178086	3.35818e-06	0.44793	-2.23249	AD down vs AI	chr8	-	113869041	113917715	NM_178086 // Fa2h // fatty acid 2-hydroxylase // 8 E1|8 // 338521 /// ENSMUST00000038475 // Fa2h // fatty acid 2-hydroxylase // 8 E1|8 // 338521 /// BC128080 // Fa2h // fatty acid 2-hydroxylase // 8 E1|8 // 338521 /// ENSMUST00000109156 // Fa2h // fatty acid 2-hydroxylase // 8 E1|8 // 338521 /// ENSMUST00000093130 // Fa2h // fatty acid 2-hydroxylase // 8 E1|8 // 338521	NM_178086 // RefSeq // Mus musculus fatty acid 2-hydroxylase (Fa2h), mRNA. // chr8 // 100 // 100 // 28 // 28 // 0 /// ENSMUST00000038475 // ENSEMBL // Isoform 1 of Fatty acid 2-hydroxylase gene:ENSMUSG00000033579 // chr8 // 100 // 100 // 28 // 28 // 0 /// BC128080 // GenBank // Mus musculus fatty acid 2-hydroxylase, mRNA (cDNA clone MGC:148207 IMAGE:40104374), complete cds. // chr8 // 100 // 89 /…	NM_178086 // Q5MPP0 /// BC128080 // Q5MPP0	NM_178086 // Mm.41083 // bladder| brain| extraembryonic tissue| inner ear| intestine| kidney| ovary| salivary gland| skin| spinal cord| stomach| testis|oocyte| unfertilized ovum| neonate| juvenile| adult /// ENSMUST00000038475 // Mm.41083 // bladder| brain| extraembryonic tissue| inner ear| intestine| kidney| ovary| salivary gland| skin| spinal cord| stomach| testis|oocyte| unfertilized ovum| neo…	NM_178086 // GO:0006633 // fatty acid biosynthetic process // inferred from electronic annotation /// NM_178086 // GO:0006665 // sphingolipid metabolic process // inferred from electronic annotation /// NM_178086 // GO:0006810 // transport // inferred from electronic annotation /// NM_178086 // GO:0008610 // lipid biosynthetic process // inferred from electronic annotation /// NM_178086 // GO:002…	NM_178086 // GO:0005783 // endoplasmic reticulum // inferred from electronic annotation /// NM_178086 // GO:0005792 // microsome // inferred from electronic annotation /// NM_178086 // GO:0016020 // membrane // inferred from electronic annotation /// NM_178086 // GO:0016021 // integral to membrane // inferred from electronic annotation /// ENSMUST00000038475 // GO:0005783 // endoplasmic reticulum…	NM_178086 // GO:0005506 // iron ion binding // inferred from electronic annotation /// NM_178086 // GO:0016491 // oxidoreductase activity // inferred from electronic annotation /// NM_178086 // GO:0020037 // heme binding // inferred from electronic annotation /// NM_178086 // GO:0046872 // metal ion binding // inferred from electronic annotation /// ENSMUST00000038475 // GO:0005506 // iron ion bi…	---	---
10525893	Aacs	NM_030210	3.43722e-06	0.632012	-1.58225	AD down vs AI	chr5	+	125956220	125997775	NM_030210 // Aacs // acetoacetyl-CoA synthetase // 5|5 F // 78894 /// ENSMUST00000031445 // Aacs // acetoacetyl-CoA synthetase // 5|5 F // 78894 /// BC026817 // Aacs // acetoacetyl-CoA synthetase // 5|5 F // 78894	NM_030210 // RefSeq // Mus musculus acetoacetyl-CoA synthetase (Aacs), mRNA. // chr5 // 100 // 100 // 39 // 39 // 0 /// ENSMUST00000031445 // ENSEMBL // Acetoacetyl-CoA synthetase gene:ENSMUSG00000029482 // chr5 // 100 // 100 // 39 // 39 // 0 /// BC026817 // GenBank // Mus musculus acetoacetyl-CoA synthetase, mRNA (cDNA clone MGC:28651 IMAGE:4235112), complete cds. // chr5 // 100 // 100 // 39 // …	NM_030210 // Q9D2R0 /// NM_030210 // Q8K3J7 /// BC026817 // Q9D2R0 /// BC026817 // Q8K3J7	NM_030210 // Mm.431573 // adrenal gland| bladder| blood| bone| bone marrow| brain| connective tissue| dorsal root ganglion| embryonic tissue| epididymis| extraembryonic tissue| eye| heart| inner ear| intestine| kidney| liver| lung| lymph node| mammary gland| nasopharynx| ovary| pancreas| skin| spinal cord| spleen| stomach| sympathetic ganglion| thymus| uterus| vagina| cleavage| morula| blastocyst…	NM_030210 // GO:0001889 // liver development // not recorded /// NM_030210 // GO:0006629 // lipid metabolic process // inferred from electronic annotation /// NM_030210 // GO:0006631 // fatty acid metabolic process // inferred from electronic annotation /// NM_030210 // GO:0007584 // response to nutrient // not recorded /// NM_030210 // GO:0008152 // metabolic process // inferred from electronic …	NM_030210 // GO:0005737 // cytoplasm // inferred from electronic annotation /// NM_030210 // GO:0005829 // cytosol // not recorded /// ENSMUST00000031445 // GO:0005737 // cytoplasm // inferred from electronic annotation /// ENSMUST00000031445 // GO:0005829 // cytosol // not recorded /// BC026817 // GO:0005737 // cytoplasm // inferred from electronic annotation /// BC026817 // GO:0005829 // cytoso…	NM_030210 // GO:0000166 // nucleotide binding // inferred from electronic annotation /// NM_030210 // GO:0003824 // catalytic activity // inferred from electronic annotation /// NM_030210 // GO:0005524 // ATP binding // inferred from electronic annotation /// NM_030210 // GO:0016874 // ligase activity // inferred from electronic annotation /// NM_030210 // GO:0030729 // acetoacetate-CoA ligase ac…	---	---
10362490	Tspyl4	NM_030203	3.44807e-06	0.568899	-1.75778	AD down vs AI	chr10	+	34017227	34021128	NM_030203 // Tspyl4 // TSPY-like 4 // 10 B1|10 22.0 cM // 72480 /// ENSMUST00000047935 // Tspyl4 // TSPY-like 4 // 10 B1|10 22.0 cM // 72480 /// BC017540 // Tspyl4 // TSPY-like 4 // 10 B1|10 22.0 cM // 72480	NM_030203 // RefSeq // Mus musculus TSPY-like 4 (Tspyl4), mRNA. // chr10 // 100 // 100 // 25 // 25 // 0 /// ENSMUST00000047935 // ENSEMBL // Testis-specific Y-encoded-like protein 4 gene:ENSMUSG00000039485 // chr10 // 100 // 100 // 25 // 25 // 0 /// BC017540 // GenBank // Mus musculus TSPY-like 4, mRNA (cDNA clone MGC:28862 IMAGE:4511620), complete cds. // chr10 // 100 // 84 // 21 // 21 // 0	NM_030203 // Q8BZJ5 /// NM_030203 // Q8BZN5 /// NM_030203 // Q8VD63 /// BC017540 // Q8VD63 /// BC017540 // Q8BZJ5 /// BC017540 // Q8BZN5	NM_030203 // Mm.478268 // brain| connective tissue| embryonic tissue| eye| heart| inner ear| kidney| liver| lung| mammary gland| olfactory mucosa| ovary| pancreas| pituitary gland| prostate| skin| spinal cord| sympathetic ganglion| thymus|oocyte| organogenesis| fetus| neonate| juvenile| adult /// ENSMUST00000047935 // Mm.478268 // brain| connective tissue| embryonic tissue| eye| heart| inner ear|…	NM_030203 // GO:0006334 // nucleosome assembly // inferred from electronic annotation /// NM_030203 // GO:0008150 // biological_process // no biological data available /// ENSMUST00000047935 // GO:0006334 // nucleosome assembly // inferred from electronic annotation /// ENSMUST00000047935 // GO:0008150 // biological_process // no biological data available /// BC017540 // GO:0006334 // nucleosome …	NM_030203 // GO:0005575 // cellular_component // no biological data available /// NM_030203 // GO:0005634 // nucleus // inferred from electronic annotation /// ENSMUST00000047935 // GO:0005575 // cellular_component // no biological data available /// ENSMUST00000047935 // GO:0005634 // nucleus // inferred from electronic annotation /// BC017540 // GO:0005575 // cellular_component // no biological…	NM_030203 // GO:0003674 // molecular_function // no biological data available /// ENSMUST00000047935 // GO:0003674 // molecular_function // no biological data available /// BC017540 // GO:0003674 // molecular_function // no biological data available	---	---
10469609	Gm13375	NR_033225	3.49286e-06	0.60831	-1.6439	AD down vs AI	chr2	+	20891520	20891834	NR_033225 // Gm13375 // predicted gene 13375 // 2 A3|2 // 433408	NR_033225 // RefSeq // Mus musculus predicted gene 13375 (Gm13375), non-coding RNA. // chr2 // 100 // 100 // 25 // 25 // 0 /// ENSMUST00000100373 // ENSEMBL // cdna:known chromosome:NCBIM37:2:20890715:20891975:1 gene:ENSMUSG00000075514 // chr2 // 100 // 100 // 25 // 25 // 0 /// ENSMUST00000126967 // ENSEMBL // cdna:known chromosome:NCBIM37:2:20890681:20891624:1 gene:ENSMUSG00000075514 // chr2 // …	---	---	NR_033225 // GO:0008150 // biological_process // no biological data available	NR_033225 // GO:0005575 // cellular_component // no biological data available	NR_033225 // GO:0003674 // molecular_function // no biological data available	---	---
10466947	Ermp1	NM_001081213	3.57109e-06	0.648994	-1.54085	AD down vs AI	chr19	-	29684684	29722851	NM_001081213 // Ermp1 // endoplasmic reticulum metallopeptidase 1 // 19 C1|19 24.5 cM // 226090 /// ENSMUST00000159692 // Ermp1 // endoplasmic reticulum metallopeptidase 1 // 19 C1|19 24.5 cM // 226090 /// BC151181 // Ermp1 // endoplasmic reticulum metallopeptidase 1 // 19 C1|19 24.5 cM // 226090 /// ENSMUST00000054083 // Ermp1 // endoplasmic reticulum metallopeptidase 1 // 19 C1|19 24.5 cM // 22…	NM_001081213 // RefSeq // Mus musculus endoplasmic reticulum metallopeptidase 1 (Ermp1), mRNA. // chr19 // 100 // 100 // 30 // 30 // 0 /// ENSMUST00000159692 // ENSEMBL // Isoform 1 of Endoplasmic reticulum metallopeptidase 1 gene:ENSMUSG00000046324 // chr19 // 100 // 100 // 30 // 30 // 0 /// BC151181 // GenBank // Mus musculus endoplasmic reticulum metallopeptidase 1, mRNA (cDNA clone MGC:184081…	NM_001081213 // Q3UVK0 /// BC151181 // Q3UVK0	NM_001081213 // Mm.267131 // bladder| bone| bone marrow| brain| embryonic tissue| eye| fertilized ovum| intestine| kidney| liver| lung| lymph node| mammary gland| molar| muscle| ovary| pancreas| skin| spleen| stomach| testis| thymus| vagina|oocyte| unfertilized ovum| zygote| cleavage| morula| blastocyst| gastrula| organogenesis| fetus| juvenile| adult /// ENSMUST00000159692 // Mm.267131 // bladde…	NM_001081213 // GO:0001541 // ovarian follicle development // not recorded /// NM_001081213 // GO:0006508 // proteolysis // inferred from electronic annotation /// ENSMUST00000159692 // GO:0001541 // ovarian follicle development // not recorded /// ENSMUST00000159692 // GO:0006508 // proteolysis // inferred from electronic annotation /// BC151181 // GO:0001541 // ovarian follicle development // n…	NM_001081213 // GO:0005783 // endoplasmic reticulum // not recorded /// NM_001081213 // GO:0016020 // membrane // inferred from electronic annotation /// NM_001081213 // GO:0016021 // integral to membrane // inferred from electronic annotation /// ENSMUST00000159692 // GO:0005783 // endoplasmic reticulum // not recorded /// ENSMUST00000159692 // GO:0016020 // membrane // inferred from electronic …	NM_001081213 // GO:0003674 // molecular_function // no biological data available /// NM_001081213 // GO:0008233 // peptidase activity // inferred from electronic annotation /// NM_001081213 // GO:0008237 // metallopeptidase activity // inferred from electronic annotation /// NM_001081213 // GO:0016787 // hydrolase activity // inferred from electronic annotation /// NM_001081213 // GO:0046872 // m…	---	ENSMUST00000159692 // Pfam // IPR002933 // Peptidase M20 /// ENSMUST00000162534 // Pfam // IPR002933 // Peptidase M20
10546024	Prokr1	NM_021381	3.63713e-06	1.62671	1.62671	AD up vs AI	chr6	-	87528586	87540695	NM_021381 // Prokr1 // prokineticin receptor 1 // 6 D1|6 // 58182 /// ENSMUST00000050887 // Prokr1 // prokineticin receptor 1 // 6 D1|6 // 58182 /// BC059003 // Prokr1 // prokineticin receptor 1 // 6 D1|6 // 58182	NM_021381 // RefSeq // Mus musculus prokineticin receptor 1 (Prokr1), mRNA. // chr6 // 100 // 100 // 26 // 26 // 0 /// ENSMUST00000050887 // ENSEMBL // Putative uncharacterized protein gene:ENSMUSG00000049409 // chr6 // 100 // 100 // 26 // 26 // 0 /// BC059003 // GenBank // Mus musculus prokineticin receptor 1, mRNA (cDNA clone MGC:69599 IMAGE:6848525), complete cds. // chr6 // 100 // 100 // 26 /…	NM_021381 // Q3U0M4 /// BC059003 // Q9JKL1 /// BC059003 // Q3U0M4	NM_021381 // Mm.333226 // bone| brain| embryonic tissue| eye| lung| prostate| spleen| organogenesis| fetus| neonate| juvenile| adult /// ENSMUST00000050887 // Mm.333226 // bone| brain| embryonic tissue| eye| lung| prostate| spleen| organogenesis| fetus| neonate| juvenile| adult /// BC059003 // Mm.333226 // bone| brain| embryonic tissue| eye| lung| prostate| spleen| organogenesis| fetus| neonate| …	NM_021381 // GO:0006916 // anti-apoptosis // not recorded /// NM_021381 // GO:0007165 // signal transduction // not recorded /// NM_021381 // GO:0007186 // G-protein coupled receptor protein signaling pathway // not recorded /// NM_021381 // GO:0007186 // G-protein coupled receptor protein signaling pathway // traceable author statement /// NM_021381 // GO:0007218 // neuropeptide signaling pathwa…	NM_021381 // GO:0005886 // plasma membrane // inferred from electronic annotation /// NM_021381 // GO:0016020 // membrane // inferred from electronic annotation /// NM_021381 // GO:0016021 // integral to membrane // inferred from electronic annotation /// ENSMUST00000050887 // GO:0005886 // plasma membrane // inferred from electronic annotation /// ENSMUST00000050887 // GO:0016020 // membrane // …	NM_021381 // GO:0004871 // signal transducer activity // inferred from electronic annotation /// NM_021381 // GO:0004872 // receptor activity // inferred from electronic annotation /// NM_021381 // GO:0004930 // G-protein coupled receptor activity // not recorded /// NM_021381 // GO:0004930 // G-protein coupled receptor activity // traceable author statement /// NM_021381 // GO:0004983 // neurope…	BC059003 // GenMAPP // GPCRDB_Other	---
10460237	Unc93b1	NM_019449	3.82202e-06	0.624818	-1.60046	AD down vs AI	chr19	+	3935219	3949342	NM_019449 // Unc93b1 // unc-93 homolog B1 (C. elegans) // 19 A|19 // 54445 /// NM_001161428 // Unc93b1 // unc-93 homolog B1 (C. elegans) // 19 A|19 // 54445 /// ENSMUST00000162708 // Unc93b1 // unc-93 homolog B1 (C. elegans) // 19 A|19 // 54445 /// BC018388 // Unc93b1 // unc-93 homolog B1 (C. elegans) // 19 A|19 // 54445 /// ENSMUST00000041089 // Unc93b1 // unc-93 homolog B1 (C. elegans) // 19 A|…	NM_019449 // RefSeq // Mus musculus unc-93 homolog B1 (C. elegans) (Unc93b1), transcript variant 1, mRNA. // chr19 // 100 // 94 // 34 // 34 // 0 /// NM_001161428 // RefSeq // Mus musculus unc-93 homolog B1 (C. elegans) (Unc93b1), transcript variant 2, mRNA. // chr19 // 100 // 86 // 31 // 31 // 0 /// ENSMUST00000162708 // ENSEMBL // protein unc-93 homolog B1 isoform a gene:ENSMUSG00000036908 // ch…	NM_019449 // Q3TNR9 /// NM_019449 // Q8VCW4 /// NM_001161428 // Q3TNR9 /// NM_001161428 // Q8VCW4 /// BC018388 // Q8VCW4 /// BC018388 // Q3TNR9	NM_019449 // Mm.262094 // bladder| blood| bone| bone marrow| brain| connective tissue| dorsal root ganglion| embryonic tissue| epididymis| extraembryonic tissue| eye| heart| inner ear| intestine| joint| liver| lung| lymph node| mammary gland| ovary| oviduct| pancreas| pituitary gland| skin| spinal cord| spleen| stomach| sympathetic ganglion| testis| thymus| tongue| uterus| vagina| blastocyst| org…	NM_019449 // GO:0002224 // toll-like receptor signaling pathway // inferred from mutant phenotype /// NM_019449 // GO:0006886 // intracellular protein transport // inferred from mutant phenotype /// NM_019449 // GO:0009615 // response to virus // inferred from electronic annotation /// NM_019449 // GO:0019886 // antigen processing and presentation of exogenous peptide antigen via MHC class II // …	NM_019449 // GO:0005764 // lysosome // inferred from direct assay /// NM_019449 // GO:0005768 // endosome // inferred from direct assay /// NM_019449 // GO:0005783 // endoplasmic reticulum // inferred from direct assay /// NM_019449 // GO:0016020 // membrane // inferred from electronic annotation /// NM_019449 // GO:0016021 // integral to membrane // inferred from electronic annotation /// NM_019…	NM_019449 // GO:0003674 // molecular_function // no biological data available /// NM_019449 // GO:0035325 // Toll-like receptor binding // inferred from physical interaction /// NM_001161428 // GO:0003674 // molecular_function // no biological data available /// NM_001161428 // GO:0035325 // Toll-like receptor binding // inferred from physical interaction /// ENSMUST00000162708 // GO:0003674 // m…	---	---
10499132	Mab21l2	NM_011839	3.83578e-06	0.659553	-1.51618	AD down vs AI	chr3	-	86349503	86352551	NM_011839 // Mab21l2 // mab-21-like 2 (C. elegans) // 3 F1|3 // 23937 /// ENSMUST00000077524 // Mab21l2 // mab-21-like 2 (C. elegans) // 3 F1|3 // 23937 /// AF126427 // Mab21l2 // mab-21-like 2 (C. elegans) // 3 F1|3 // 23937	NM_011839 // RefSeq // Mus musculus mab-21-like 2 (C. elegans) (Mab21l2), mRNA. // chr3 // 100 // 86 // 25 // 25 // 0 /// ENSMUST00000077524 // ENSEMBL // Protein mab-21-like 2 gene:ENSMUSG00000057777 // chr3 // 100 // 14 // 4 // 4 // 0 /// AF126427 // GenBank // Mus musculus MAB21L2 (Mab21l2) mRNA, complete cds. // chr3 // 100 // 86 // 25 // 25 // 0	NM_011839 // Q8BPP1 /// AF126427 // Q8BPP1	NM_011839 // Mm.389466 // brain| embryonic tissue| eye| liver| pancreas| spinal cord| organogenesis| fetus| neonate| adult /// ENSMUST00000077524 // Mm.389466 // brain| embryonic tissue| eye| liver| pancreas| spinal cord| organogenesis| fetus| neonate| adult /// AF126427 // Mm.389466 // brain| embryonic tissue| eye| liver| pancreas| spinal cord| organogenesis| fetus| neonate| adult	NM_011839 // GO:0007275 // multicellular organismal development // inferred from electronic annotation /// NM_011839 // GO:0008284 // positive regulation of cell proliferation // inferred from mutant phenotype /// NM_011839 // GO:0010172 // embryonic body morphogenesis // inferred from mutant phenotype /// NM_011839 // GO:0043010 // camera-type eye development // inferred from mutant phenotype //…	NM_011839 // GO:0005634 // nucleus // inferred from direct assay /// ENSMUST00000077524 // GO:0005634 // nucleus // inferred from direct assay /// AF126427 // GO:0005634 // nucleus // inferred from direct assay	---	---	---
10506332	Gm12794	NM_001085516	3.89949e-06	0.592611	-1.68745	AD down vs AI	chr4	+	101613012	101662232	NM_001085516 // Gm12794 // predicted gene 12794 // 4 C6|4 // 332923 /// ENSMUST00000052027 // Gm12794 // predicted gene 12794 // 4 C6|4 // 332923	NM_001085516 // RefSeq // Mus musculus predicted gene 12794 (Gm12794), mRNA. // chr4 // 100 // 53 // 8 // 8 // 0 /// ENSMUST00000052027 // ENSEMBL // hypothetical protein LOC332923 gene:ENSMUSG00000070890 // chr4 // 100 // 53 // 8 // 8 // 0	---	NM_001085516 // Mm.473672 // --- /// ENSMUST00000052027 // Mm.473672 // ---	NM_001085516 // GO:0008150 // biological_process // no biological data available /// ENSMUST00000052027 // GO:0008150 // biological_process // no biological data available	NM_001085516 // GO:0005575 // cellular_component // no biological data available /// ENSMUST00000052027 // GO:0005575 // cellular_component // no biological data available	NM_001085516 // GO:0003674 // molecular_function // no biological data available /// ENSMUST00000052027 // GO:0003674 // molecular_function // no biological data available	---	---
10464084	Tcf7l2	NM_001142918	3.90045e-06	0.615563	-1.62453	AD down vs AI	chr19	+	55816310	56007744	NM_001142918 // Tcf7l2 // transcription factor 7-like 2, T-cell specific, HMG-box // 19 D2|19 53.0 cM // 21416 /// NM_001142922 // Tcf7l2 // transcription factor 7-like 2, T-cell specific, HMG-box // 19 D2|19 53.0 cM // 21416 /// NM_001142919 // Tcf7l2 // transcription factor 7-like 2, T-cell specific, HMG-box // 19 D2|19 53.0 cM // 21416 /// NM_009333 // Tcf7l2 // transcription factor 7-like 2, …	NM_001142918 // RefSeq // Mus musculus transcription factor 7-like 2, T-cell specific, HMG-box (Tcf7l2), transcript variant 1, mRNA. // chr19 // 100 // 72 // 31 // 31 // 0 /// NM_001142922 // RefSeq // Mus musculus transcription factor 7-like 2, T-cell specific, HMG-box (Tcf7l2), transcript variant 6, mRNA. // chr19 // 100 // 72 // 31 // 31 // 0 /// NM_001142919 // RefSeq // Mus musculus transcri…	NM_001142918 // Q8CAI6 /// NM_001142918 // Q8BS68 /// NM_001142922 // Q8CAI6 /// NM_001142922 // Q8BS68 /// NM_001142919 // Q8CAI6 /// NM_001142919 // Q8BS68 /// NM_009333 // Q8CAI6 /// NM_009333 // Q8BS68 /// NM_001142920 // Q8CAI6 /// NM_001142920 // Q8BS68 /// NM_001142921 // Q8CAI6 /// NM_001142921 // Q8BS68 /// NM_001142923 // Q8CAI6 /// NM_001142923 // Q8BS68 /// NM_001142924 // Q8C834 /// …	NM_001142918 // Mm.139815 // bladder| bone| bone marrow| brain| embryonic tissue| extraembryonic tissue| eye| heart| inner ear| intestine| kidney| lung| lymph node| mammary gland| nasopharynx| pancreas| pineal gland| pituitary gland| prostate| salivary gland| skin| stomach| testis| thymus| thyroid| vagina| gastrula| organogenesis| fetus| neonate| juvenile| adult /// NM_001142922 // Mm.139815 // b…	NM_001142918 // GO:0006350 // transcription // inferred from electronic annotation /// NM_001142918 // GO:0006355 // regulation of transcription, DNA-dependent // inferred from direct assay /// NM_001142918 // GO:0009749 // response to glucose stimulus // inferred from mutant phenotype /// NM_001142918 // GO:0010551 // regulation of gene-specific transcription from RNA polymerase II promoter // i…	NM_001142918 // GO:0005634 // nucleus // inferred from direct assay /// NM_001142918 // GO:0005667 // transcription factor complex // inferred from direct assay /// NM_001142918 // GO:0005829 // cytosol // inferred from direct assay /// NM_001142922 // GO:0005634 // nucleus // inferred from direct assay /// NM_001142922 // GO:0005667 // transcription factor complex // inferred from direct assay /…	NM_001142918 // GO:0003677 // DNA binding // inferred from electronic annotation /// NM_001142918 // GO:0005515 // protein binding // inferred from physical interaction /// NM_001142918 // GO:0008013 // beta-catenin binding // inferred from physical interaction /// NM_001142922 // GO:0003677 // DNA binding // inferred from electronic annotation /// NM_001142922 // GO:0005515 // protein binding //…	---	---
10456021	Camk2a	NM_177407	3.91475e-06	0.399029	-2.50609	AD down vs AI	chr18	+	61085286	61147798	NM_177407 // Camk2a // calcium/calmodulin-dependent protein kinase II alpha // 18 E1|18 33.0 cM // 12322 /// NM_009792 // Camk2a // calcium/calmodulin-dependent protein kinase II alpha // 18 E1|18 33.0 cM // 12322 /// ENSMUST00000102888 // Camk2a // calcium/calmodulin-dependent protein kinase II alpha // 18 E1|18 33.0 cM // 12322 /// ENSMUST00000115295 // Camk2a // calcium/calmodulin-dependent pr…	NM_177407 // RefSeq // Mus musculus calcium/calmodulin-dependent protein kinase II alpha (Camk2a), transcript variant 2, mRNA. // chr18 // 100 // 84 // 46 // 46 // 0 /// NM_009792 // RefSeq // Mus musculus calcium/calmodulin-dependent protein kinase II alpha (Camk2a), transcript variant 1, mRNA. // chr18 // 100 // 53 // 29 // 29 // 0 /// ENSMUST00000102888 // ENSEMBL // Isoform Alpha CaMKII of Ca…	NM_177407 // P11798 /// NM_177407 // Q80TN1 /// NM_009792 // P11798 /// BC031745 // P11798 /// BC031745 // Q80TN1	NM_177407 // Mm.131530 // brain| embryonic tissue| eye| heart| joint| mammary gland| muscle| spleen| thymus| fetus| neonate| juvenile| adult /// NM_009792 // Mm.131530 // brain| embryonic tissue| eye| heart| joint| mammary gland| muscle| spleen| thymus| fetus| neonate| juvenile| adult /// ENSMUST00000102888 // Mm.131530 // brain| embryonic tissue| eye| heart| joint| mammary gland| muscle| spleen|…	NM_177407 // GO:0000082 // G1/S transition of mitotic cell cycle // inferred from mutant phenotype /// NM_177407 // GO:0006468 // protein phosphorylation // not recorded /// NM_177407 // GO:0006816 // calcium ion transport // inferred from mutant phenotype /// NM_177407 // GO:0035235 // ionotropic glutamate receptor signaling pathway // not recorded /// NM_177407 // GO:0046777 // protein autophos…	NM_177407 // GO:0005737 // cytoplasm // inferred from electronic annotation /// NM_177407 // GO:0005886 // plasma membrane // inferred from electronic annotation /// NM_177407 // GO:0005954 // calcium- and calmodulin-dependent protein kinase complex // traceable author statement /// NM_177407 // GO:0016020 // membrane // inferred from electronic annotation /// NM_177407 // GO:0030054 // cell junc…	NM_177407 // GO:0000166 // nucleotide binding // inferred from electronic annotation /// NM_177407 // GO:0004672 // protein kinase activity // inferred from electronic annotation /// NM_177407 // GO:0004674 // protein serine/threonine kinase activity // inferred from mutant phenotype /// NM_177407 // GO:0004683 // calmodulin-dependent protein kinase activity // not recorded /// NM_177407 // GO:00…	NM_177407 // GenMAPP // Calcium_regulation_in_cardiac_cells /// NM_177407 // GenMAPP // Smooth_muscle_contraction /// NM_009792 // GenMAPP // Calcium_regulation_in_cardiac_cells /// NM_009792 // GenMAPP // Smooth_muscle_contraction /// BC031745 // GenMAPP	ENSMUST00000102888 // Pfam // IPR001245 // Tyrosine protein kinase
10512949	Abca1	NM_013454	3.98075e-06	0.485841	-2.05829	AD down vs AI	chr4	-	53043660	53172767	NM_013454 // Abca1 // ATP-binding cassette, sub-family A (ABC1), member 1 // 4 A5-B3|4 23.1 cM // 11303 /// ENSMUST00000030010 // Abca1 // ATP-binding cassette, sub-family A (ABC1), member 1 // 4 A5-B3|4 23.1 cM // 11303	NM_013454 // RefSeq // Mus musculus ATP-binding cassette, sub-family A (ABC1), member 1 (Abca1), mRNA. // chr4 // 100 // 100 // 49 // 49 // 0 /// ENSMUST00000030010 // ENSEMBL // ATP-binding cassette sub-family A member 1 gene:ENSMUSG00000015243 // chr4 // 100 // 100 // 49 // 49 // 0 /// ENSMUST00000149127 // ENSEMBL // cdna:known chromosome:NCBIM37:4:53048360:53053798:-1 gene:ENSMUSG00000015243 …	NM_013454 // Q8BPY1 /// NM_013454 // P41233	NM_013454 // Mm.277376 // adrenal gland| bone| bone marrow| brain| embryonic tissue| eye| heart| kidney| liver| lung| lymph node| mammary gland| molar| ovary| oviduct| pancreas| pineal gland| prostate| skin| spleen| testis| thymus| uterus| vagina| organogenesis| fetus| neonate| juvenile| adult /// ENSMUST00000030010 // Mm.277376 // adrenal gland| bone| bone marrow| brain| embryonic tissue| eye| h…	NM_013454 // GO:0002790 // peptide secretion // inferred from mutant phenotype /// NM_013454 // GO:0006200 // ATP catabolic process // inferred from electronic annotation /// NM_013454 // GO:0006200 // ATP catabolic process // not recorded /// NM_013454 // GO:0006497 // protein lipidation // inferred from mutant phenotype /// NM_013454 // GO:0006810 // transport // inferred from electronic annota…	NM_013454 // GO:0005794 // Golgi apparatus // inferred from direct assay /// NM_013454 // GO:0005886 // plasma membrane // inferred from direct assay /// NM_013454 // GO:0005887 // integral to plasma membrane // inferred from direct assay /// NM_013454 // GO:0005901 // caveola // not recorded /// NM_013454 // GO:0016020 // membrane // inferred from electronic annotation /// NM_013454 // GO:001602…	NM_013454 // GO:0000166 // nucleotide binding // inferred from electronic annotation /// NM_013454 // GO:0005515 // protein binding // inferred from physical interaction /// NM_013454 // GO:0005524 // ATP binding // inferred from electronic annotation /// NM_013454 // GO:0005548 // phospholipid transporter activity // inferred from direct assay /// NM_013454 // GO:0005548 // phospholipid transpor…	NM_013454 // GenMAPP // Statin_Pathway_PharmGKB	---
10477920	Myl9	NM_172118	4.13928e-06	0.318668	-3.13806	AD down vs AI	chr2	+	156601165	156607394	NM_172118 // Myl9 // myosin, light polypeptide 9, regulatory // 2 H1|2 // 98932 /// ENSMUST00000088552 // Myl9 // myosin, light polypeptide 9, regulatory // 2 H1|2 // 98932 /// BC049974 // Myl9 // myosin, light polypeptide 9, regulatory // 2 H1|2 // 98932	NM_172118 // RefSeq // Mus musculus myosin, light polypeptide 9, regulatory (Myl9), mRNA. // chr2 // 100 // 100 // 25 // 25 // 0 /// ENSMUST00000088552 // ENSEMBL // Myosin regulatory light polypeptide 9 gene:ENSMUSG00000067818 // chr2 // 100 // 100 // 25 // 25 // 0 /// BC049974 // GenBank // Mus musculus myosin, light polypeptide 9, regulatory, mRNA (cDNA clone MGC:58964 IMAGE:4912899), complete…	NM_172118 // Q9CQ19 /// BC049974 // Q9CQ19	NM_172118 // Mm.271770 // bladder| bone| brain| connective tissue| dorsal root ganglion| embryonic tissue| extraembryonic tissue| eye| heart| inner ear| intestine| joint| kidney| liver| lung| mammary gland| muscle| ovary| pancreas| pineal gland| prostate| salivary gland| stomach| sympathetic ganglion| testis| thymus| tongue| uterus| morula| organogenesis| fetus| neonate| juvenile| adult /// ENSMU…	NM_172118 // GO:0008152 // metabolic process // inferred from electronic annotation /// ENSMUST00000088552 // GO:0008152 // metabolic process // inferred from electronic annotation /// BC049974 // GO:0008152 // metabolic process // inferred from electronic annotation	NM_172118 // GO:0016459 // myosin complex // inferred from electronic annotation /// ENSMUST00000088552 // GO:0016459 // myosin complex // inferred from electronic annotation /// BC049974 // GO:0016459 // myosin complex // inferred from electronic annotation	NM_172118 // GO:0003774 // motor activity // inferred from electronic annotation /// NM_172118 // GO:0005509 // calcium ion binding // inferred from electronic annotation /// ENSMUST00000088552 // GO:0003774 // motor activity // inferred from electronic annotation /// ENSMUST00000088552 // GO:0005509 // calcium ion binding // inferred from electronic annotation /// BC049974 // GO:0003774 // motor…	NM_172118 // GenMAPP // Smooth_muscle_contraction /// NM_172118 // GenMAPP // Striated_muscle_contraction /// BC049974 // GenMAPP // Smooth_muscle_contraction /// BC049974 // GenMAPP // Striated_muscle_contraction	---
10490632	BC006779	NM_183162	4.14195e-06	0.629074	-1.58964	AD down vs AI	chr2	-	180962324	180975703	NM_183162 // BC006779 // cDNA sequence BC006779 // 2 H4|2 // 229003 /// ENSMUST00000108831 // BC006779 // cDNA sequence BC006779 // 2 H4|2 // 229003 /// AB201714 // BC006779 // cDNA sequence BC006779 // 2 H4|2 // 229003 /// ENSMUST00000087446 // BC006779 // cDNA sequence BC006779 // 2 H4|2 // 229003 /// ENSMUST00000029102 // BC006779 // cDNA sequence BC006779 // 2 H4|2 // 229003	NM_183162 // RefSeq // Mus musculus cDNA sequence BC006779 (BC006779), mRNA. // chr2 // 100 // 100 // 39 // 39 // 0 /// ENSMUST00000108831 // ENSEMBL // PPAR gamma-DNA-binding domain interacting protein1 gene:ENSMUSG00000027580 // chr2 // 100 // 100 // 39 // 39 // 0 /// AB201714 // GenBank // Mus musculus mPDIP1 mRNA for PPAR gamma-DNA-binding domain interacting protein1, complete cds. // chr2 //…	NM_183162 // Q3TZD5 /// NM_183162 // Q922U3 /// AB201714 // B9A0U1 /// AB201714 // Q3TZD5 /// AB201714 // Q922U3	NM_183162 // Mm.315872 // bladder| blood| bone| bone marrow| brain| embryonic tissue| heart| inner ear| intestine| kidney| liver| lung| mammary gland| pituitary gland| salivary gland| skin| spleen| testis| thymus| organogenesis| fetus| juvenile| adult /// ENSMUST00000108831 // Mm.315872 // bladder| blood| bone| bone marrow| brain| embryonic tissue| heart| inner ear| intestine| kidney| liver| lung…	NM_183162 // GO:0007165 // signal transduction // inferred from electronic annotation /// NM_183162 // GO:0008150 // biological_process // no biological data available /// ENSMUST00000108831 // GO:0007165 // signal transduction // inferred from electronic annotation /// ENSMUST00000108831 // GO:0008150 // biological_process // no biological data available /// AB201714 // GO:0007165 // signal tran…	NM_183162 // GO:0005575 // cellular_component // no biological data available /// ENSMUST00000108831 // GO:0005575 // cellular_component // no biological data available /// AB201714 // GO:0005575 // cellular_component // no biological data available /// ENSMUST00000087446 // GO:0005575 // cellular_component // no biological data available /// ENSMUST00000029102 // GO:0005575 // cellular_component…	NM_183162 // GO:0000166 // nucleotide binding // inferred from electronic annotation /// NM_183162 // GO:0003674 // molecular_function // no biological data available /// NM_183162 // GO:0003677 // DNA binding // inferred from electronic annotation /// NM_183162 // GO:0004872 // receptor activity // inferred from electronic annotation /// NM_183162 // GO:0005524 // ATP binding // inferred from el…	---	---
10382376	Ttyh2	NM_053273	4.16295e-06	0.626808	-1.59539	AD down vs AI	chr11	+	114536782	114582298	NM_053273 // Ttyh2 // tweety homolog 2 (Drosophila) // 11 E2|11 // 117160 /// ENSMUST00000045779 // Ttyh2 // tweety homolog 2 (Drosophila) // 11 E2|11 // 117160 /// BC060740 // Ttyh2 // tweety homolog 2 (Drosophila) // 11 E2|11 // 117160 /// ENSMUST00000100242 // Ttyh2 // tweety homolog 2 (Drosophila) // 11 E2|11 // 117160	NM_053273 // RefSeq // Mus musculus tweety homolog 2 (Drosophila) (Ttyh2), mRNA. // chr11 // 100 // 100 // 32 // 32 // 0 /// ENSMUST00000045779 // ENSEMBL // Isoform 1 of Protein tweety homolog 2 gene:ENSMUSG00000034714 // chr11 // 100 // 100 // 32 // 32 // 0 /// BC060740 // GenBank // Mus musculus tweety homolog 2 (Drosophila), mRNA (cDNA clone MGC:67934 IMAGE:4158813), complete cds. // chr11 //…	NM_053273 // Q3TH73 /// BC060740 // Q3TH73	NM_053273 // Mm.271934 // blood| bone| bone marrow| brain| embryonic tissue| eye| heart| inner ear| intestine| joint| liver| lung| mammary gland| muscle| ovary| skin| spleen| sympathetic ganglion| testis| tongue| morula| fetus| neonate| juvenile| adult /// ENSMUST00000045779 // Mm.271934 // blood| bone| bone marrow| brain| embryonic tissue| eye| heart| inner ear| intestine| joint| liver| lung| ma…	NM_053273 // GO:0006810 // transport // inferred from electronic annotation /// NM_053273 // GO:0006811 // ion transport // inferred from electronic annotation /// NM_053273 // GO:0006821 // chloride transport // inferred from electronic annotation /// NM_053273 // GO:0008150 // biological_process // no biological data available /// NM_053273 // GO:0034220 // ion transmembrane transport // inferr…	NM_053273 // GO:0005886 // plasma membrane // inferred from electronic annotation /// NM_053273 // GO:0016020 // membrane // inferred from electronic annotation /// NM_053273 // GO:0016021 // integral to membrane // inferred from sequence or structural similarity /// NM_053273 // GO:0034707 // chloride channel complex // inferred from electronic annotation /// ENSMUST00000045779 // GO:0005886 // …	NM_053273 // GO:0003674 // molecular_function // no biological data available /// NM_053273 // GO:0005216 // ion channel activity // inferred from electronic annotation /// NM_053273 // GO:0005254 // chloride channel activity // inferred from electronic annotation /// ENSMUST00000045779 // GO:0003674 // molecular_function // no biological data available /// ENSMUST00000045779 // GO:0005216 // ion…	---	---
10469020	Bend7	NM_178663	4.3694e-06	0.392911	-2.5451	AD down vs AI	chr2	+	4639191	4723188	NM_178663 // Bend7 // BEN domain containing 7 // 2 A1|2 // 209645 /// NM_001190400 // Bend7 // BEN domain containing 7 // 2 A1|2 // 209645 /// ENSMUST00000056914 // Bend7 // BEN domain containing 7 // 2 A1|2 // 209645 /// BC096430 // Bend7 // BEN domain containing 7 // 2 A1|2 // 209645 /// ENSMUST00000115022 // Bend7 // BEN domain containing 7 // 2 A1|2 // 209645	NM_178663 // RefSeq // Mus musculus BEN domain containing 7 (Bend7), transcript variant 1, mRNA. // chr2 // 100 // 95 // 36 // 36 // 0 /// NM_001190400 // RefSeq // Mus musculus BEN domain containing 7 (Bend7), transcript variant 2, mRNA. // chr2 // 100 // 95 // 36 // 36 // 0 /// ENSMUST00000056914 // ENSEMBL // Isoform 1 of BEN domain-containing protein 7 gene:ENSMUSG00000048186 // chr2 // 100 /…	NM_178663 // Q8BSV3 /// NM_001190400 // Q8BSV3 /// BC096430 // Q8BSV3	NM_178663 // Mm.149539 // adrenal gland| brain| embryonic tissue| eye| kidney| liver| lung| mammary gland| pancreas| pituitary gland| thyroid| fetus| neonate| juvenile| adult /// NM_001190400 // Mm.149539 // adrenal gland| brain| embryonic tissue| eye| kidney| liver| lung| mammary gland| pancreas| pituitary gland| thyroid| fetus| neonate| juvenile| adult /// ENSMUST00000056914 // Mm.149539 // adr…	NM_178663 // GO:0008150 // biological_process // no biological data available /// NM_001190400 // GO:0008150 // biological_process // no biological data available /// ENSMUST00000056914 // GO:0008150 // biological_process // no biological data available /// BC096430 // GO:0008150 // biological_process // no biological data available /// ENSMUST00000115022 // GO:0008150 // biological_process // no…	NM_178663 // GO:0005575 // cellular_component // no biological data available /// NM_001190400 // GO:0005575 // cellular_component // no biological data available /// ENSMUST00000056914 // GO:0005575 // cellular_component // no biological data available /// BC096430 // GO:0005575 // cellular_component // no biological data available /// ENSMUST00000115022 // GO:0005575 // cellular_component // no…	NM_178663 // GO:0003674 // molecular_function // no biological data available /// NM_001190400 // GO:0003674 // molecular_function // no biological data available /// ENSMUST00000056914 // GO:0003674 // molecular_function // no biological data available /// BC096430 // GO:0003674 // molecular_function // no biological data available /// ENSMUST00000115022 // GO:0003674 // molecular_function // no…	---	---
10564143		---	4.3739e-06	0.559625	-1.78691	AD down vs AI	chr7	-	66861760	66861838	---	ENSMUST00000101932 // ENSEMBL // ncrna:snoRNA chromosome:NCBIM37:7:66861760:66861838:-1 gene:ENSMUSG00000075881 // chr7 // 100 // 100 // 28 // 28 // 0 /// ENSMUST00000102020 // ENSEMBL // ncrna:snoRNA chromosome:NCBIM37:7:66865503:66865581:-1 gene:ENSMUSG00000075974 // chr7 // 100 // 100 // 28 // 28 // 0	---	---	---	---	---	---	---
10564147		---	4.3739e-06	0.559625	-1.78691	AD down vs AI	chr7	-	66865503	66865581	---	ENSMUST00000101932 // ENSEMBL // ncrna:snoRNA chromosome:NCBIM37:7:66861760:66861838:-1 gene:ENSMUSG00000075881 // chr7 // 100 // 100 // 28 // 28 // 0 /// ENSMUST00000102020 // ENSEMBL // ncrna:snoRNA chromosome:NCBIM37:7:66865503:66865581:-1 gene:ENSMUSG00000075974 // chr7 // 100 // 100 // 28 // 28 // 0	---	---	---	---	---	---	---
10435271	Heg1	NM_175256	4.47486e-06	0.482972	-2.07051	AD down vs AI	chr16	+	33725542	33771662	NM_175256 // Heg1 // HEG homolog 1 (zebrafish) // 16 B3|16 // 77446 /// ENSMUST00000038392 // Heg1 // HEG homolog 1 (zebrafish) // 16 B3|16 // 77446 /// BC076596 // Heg1 // HEG homolog 1 (zebrafish) // 16 B3|16 // 77446	NM_175256 // RefSeq // Mus musculus HEG homolog 1 (zebrafish) (Heg1), mRNA. // chr16 // 100 // 88 // 28 // 28 // 0 /// ENSMUST00000038392 // ENSEMBL // HEG homolog 1 gene:ENSMUSG00000075254 // chr16 // 100 // 88 // 28 // 28 // 0 /// BC076596 // GenBank // Mus musculus HEG homolog 1 (zebrafish), mRNA (cDNA clone MGC:100180 IMAGE:30645937), complete cds. // chr16 // 100 // 88 // 28 // 28 // 0 /// E…	BC076596 // Q6DFX1	NM_175256 // Mm.245741 // bladder| bone marrow| brain| embryonic tissue| eye| heart| intestine| kidney| lung| lymph node| mammary gland| muscle| skin| spinal cord| spleen| testis| uterus| organogenesis| fetus| neonate| juvenile| adult /// ENSMUST00000038392 // Mm.245741 // bladder| bone marrow| brain| embryonic tissue| eye| heart| intestine| kidney| lung| lymph node| mammary gland| muscle| skin| …	---	---	---	---	---
10539517	Dysf	NM_021469	4.49394e-06	0.540181	-1.85123	AD down vs AI	chr6	+	83969383	84161053	NM_021469 // Dysf // dysferlin // 6 C3|6 35.85 cM // 26903 /// NM_001077694 // Dysf // dysferlin // 6 C3|6 35.85 cM // 26903 /// ENSMUST00000113823 // Dysf // dysferlin // 6 C3|6 35.85 cM // 26903 /// AK131144 // Dysf // dysferlin // 6 C3|6 35.85 cM // 26903 /// ENSMUST00000113818 // Dysf // dysferlin // 6 C3|6 35.85 cM // 26903	NM_021469 // RefSeq // Mus musculus dysferlin (Dysf), transcript variant 1, mRNA. // chr6 // 100 // 98 // 55 // 55 // 0 /// NM_001077694 // RefSeq // Mus musculus dysferlin (Dysf), transcript variant 2, mRNA. // chr6 // 100 // 95 // 53 // 53 // 0 /// ENSMUST00000113823 // ENSEMBL // dysferlin isoform 2 gene:ENSMUSG00000033788 // chr6 // 100 // 95 // 53 // 53 // 0 /// AK131144 // GenBank // Mus mu…	NM_001077694 // Q9ESD7 /// NM_001077694 // A0FLF1 /// AK131144 // Q9ESD7	NM_021469 // Mm.220982 // bone| brain| dorsal root ganglion| embryonic tissue| extraembryonic tissue| intestine| kidney| liver| lung| mammary gland| muscle| ovary| pituitary gland| salivary gland| spleen| thymus|oocyte| morula| blastocyst| organogenesis| fetus| neonate| juvenile| adult /// NM_001077694 // Mm.220982 // bone| brain| dorsal root ganglion| embryonic tissue| extraembryonic tissue| int…	NM_021469 // GO:0001778 // plasma membrane repair // inferred from direct assay /// NM_021469 // GO:0006906 // vesicle fusion // inferred from mutant phenotype /// NM_001077694 // GO:0001778 // plasma membrane repair // inferred from direct assay /// NM_001077694 // GO:0006906 // vesicle fusion // inferred from mutant phenotype /// ENSMUST00000113823 // GO:0001778 // plasma membrane repair // inf…	NM_021469 // GO:0005886 // plasma membrane // inferred from electronic annotation /// NM_021469 // GO:0016020 // membrane // inferred from electronic annotation /// NM_021469 // GO:0016021 // integral to membrane // inferred from electronic annotation /// NM_021469 // GO:0030315 // T-tubule // inferred from direct assay /// NM_021469 // GO:0031410 // cytoplasmic vesicle // inferred from electroni…	NM_021469 // GO:0005515 // protein binding // inferred from physical interaction /// NM_001077694 // GO:0005515 // protein binding // inferred from physical interaction /// ENSMUST00000113823 // GO:0005515 // protein binding // inferred from physical interaction /// AK131144 // GO:0005515 // protein binding // inferred from physical interaction /// ENSMUST00000113818 // GO:0005515 // protein bind…	---	---
10495675	F3	NM_010171	4.58498e-06	0.595968	-1.67794	AD down vs AI	chr3	+	121426455	121437966	NM_010171 // F3 // coagulation factor III // 3 G1|3 50.0 cM // 14066 /// ENSMUST00000029771 // F3 // coagulation factor III // 3 G1|3 50.0 cM // 14066 /// M26071 // F3 // coagulation factor III // 3 G1|3 50.0 cM // 14066 /// ENSMUST00000090417 // F3 // coagulation factor III // 3 G1|3 50.0 cM // 14066	NM_010171 // RefSeq // Mus musculus coagulation factor III (F3), mRNA. // chr3 // 100 // 100 // 27 // 27 // 0 /// ENSMUST00000029771 // ENSEMBL // Tissue factor gene:ENSMUSG00000028128 // chr3 // 100 // 96 // 26 // 26 // 0 /// M26071 // GenBank // Mouse tissue factor (mtf) mRNA, complete cds. // chr3 // 100 // 100 // 27 // 27 // 0 /// ENSMUST00000090417 // ENSEMBL // Coagulation factor III gene:E…	NM_010171 // Q6RFS9 /// M26071 // P20352	NM_010171 // Mm.273188 // bladder| blood| bone marrow| brain| connective tissue| embryonic tissue| extraembryonic tissue| eye| fertilized ovum| heart| intestine| lung| mammary gland| nasopharynx| oviduct| skin| spleen| testis| vagina| zygote| blastocyst| gastrula| fetus| neonate| juvenile| adult /// ENSMUST00000029771 // Mm.273188 // bladder| blood| bone marrow| brain| connective tissue| embryoni…	NM_010171 // GO:0007596 // blood coagulation // traceable author statement /// NM_010171 // GO:0014911 // positive regulation of smooth muscle cell migration // not recorded /// ENSMUST00000029771 // GO:0007596 // blood coagulation // traceable author statement /// ENSMUST00000029771 // GO:0014911 // positive regulation of smooth muscle cell migration // not recorded /// M26071 // GO:0007596 // b…	NM_010171 // GO:0005615 // extracellular space // not recorded /// NM_010171 // GO:0005737 // cytoplasm // not recorded /// NM_010171 // GO:0009986 // cell surface // not recorded /// NM_010171 // GO:0016020 // membrane // inferred from electronic annotation /// NM_010171 // GO:0016021 // integral to membrane // inferred from electronic annotation /// ENSMUST00000029771 // GO:0005615 // extracell…	NM_010171 // GO:0002020 // protease binding // not recorded /// ENSMUST00000029771 // GO:0002020 // protease binding // not recorded /// M26071 // GO:0002020 // protease binding // not recorded /// ENSMUST00000090417 // GO:0002020 // protease binding // not recorded	---	---
10368780	Gpr6	NM_199058	4.83234e-06	0.56228	-1.77847	AD down vs AI	chr10	-	40790299	40791390	NM_199058 // Gpr6 // G protein-coupled receptor 6 // 10 B2|10 25.0 cM // 140741 /// ENSMUST00000061796 // Gpr6 // G protein-coupled receptor 6 // 10 B2|10 25.0 cM // 140741 /// AY064488 // Gpr6 // G protein-coupled receptor 6 // 10 B2|10 25.0 cM // 140741	NM_199058 // RefSeq // Mus musculus G protein-coupled receptor 6 (Gpr6), mRNA. // chr10 // 100 // 100 // 25 // 25 // 0 /// ENSMUST00000061796 // ENSEMBL // G-protein coupled receptor 6 gene:ENSMUSG00000046922 // chr10 // 100 // 100 // 25 // 25 // 0 /// AY064488 // GenBank // Mus musculus G protein-coupled receptor (Gpr6) mRNA, complete cds. // chr10 // 100 // 100 // 25 // 25 // 0	NM_199058 // Q2M2N8 /// NM_199058 // Q6YNI2 /// AY064488 // Q6YNI2 /// AY064488 // Q2M2N8	NM_199058 // Mm.290693 // brain| juvenile| adult /// ENSMUST00000061796 // Mm.290693 // brain| juvenile| adult /// AY064488 // Mm.290693 // brain| juvenile| adult	NM_199058 // GO:0007204 // elevation of cytosolic calcium ion concentration // inferred from direct assay /// ENSMUST00000061796 // GO:0007204 // elevation of cytosolic calcium ion concentration // inferred from direct assay /// AY064488 // GO:0007204 // elevation of cytosolic calcium ion concentration // inferred from direct assay	NM_199058 // GO:0005886 // plasma membrane // inferred from electronic annotation /// NM_199058 // GO:0016020 // membrane // inferred from electronic annotation /// NM_199058 // GO:0016021 // integral to membrane // inferred from electronic annotation /// ENSMUST00000061796 // GO:0005886 // plasma membrane // inferred from electronic annotation /// ENSMUST00000061796 // GO:0016020 // membrane // …	NM_199058 // GO:0001619 // lysosphingolipid and lysophosphatidic acid receptor activity // inferred from direct assay /// NM_199058 // GO:0004871 // signal transducer activity // inferred from electronic annotation /// NM_199058 // GO:0004872 // receptor activity // inferred from electronic annotation /// NM_199058 // GO:0004930 // G-protein coupled receptor activity // inferred from electronic a…	---	---
10387625	Chrnb1	NM_009601	4.83805e-06	0.489949	-2.04103	AD down vs AI	chr11	-	69597538	69609445	NM_009601 // Chrnb1 // cholinergic receptor, nicotinic, beta polypeptide 1 (muscle) // 11 B3|11 40.0 cM // 11443 /// ENSMUST00000045971 // Chrnb1 // cholinergic receptor, nicotinic, beta polypeptide 1 (muscle) // 11 B3|11 40.0 cM // 11443 /// BC023318 // Chrnb1 // cholinergic receptor, nicotinic, beta polypeptide 1 (muscle) // 11 B3|11 40.0 cM // 11443	NM_009601 // RefSeq // Mus musculus cholinergic receptor, nicotinic, beta polypeptide 1 (muscle) (Chrnb1), mRNA. // chr11 // 100 // 100 // 34 // 34 // 0 /// ENSMUST00000045971 // ENSEMBL // Acetylcholine receptor subunit beta gene:ENSMUSG00000041189 // chr11 // 100 // 100 // 34 // 34 // 0 /// BC023318 // GenBank // Mus musculus cholinergic receptor, nicotinic, beta polypeptide 1 (muscle), mRNA (c…	NM_009601 // P09690 /// BC023318 // Q8CG00 /// BC023318 // P09690	NM_009601 // Mm.86425 // embryonic tissue| extraembryonic tissue| eye| joint| kidney| lung| mammary gland| nasopharynx| pancreas| pituitary gland| spleen| testis| organogenesis| fetus| neonate| juvenile| adult /// ENSMUST00000045971 // Mm.86425 // embryonic tissue| extraembryonic tissue| eye| joint| kidney| lung| mammary gland| nasopharynx| pancreas| pituitary gland| spleen| testis| organogenesis…	NM_009601 // GO:0006810 // transport // inferred from electronic annotation /// NM_009601 // GO:0006811 // ion transport // inferred from electronic annotation /// NM_009601 // GO:0006812 // cation transport // not recorded /// NM_009601 // GO:0007165 // signal transduction // inferred from electronic annotation /// NM_009601 // GO:0034220 // ion transmembrane transport // inferred from electroni…	NM_009601 // GO:0005886 // plasma membrane // inferred from direct assay /// NM_009601 // GO:0005892 // nicotinic acetylcholine-gated receptor-channel complex // inferred from direct assay /// NM_009601 // GO:0005892 // nicotinic acetylcholine-gated receptor-channel complex // not recorded /// NM_009601 // GO:0016020 // membrane // inferred from electronic annotation /// NM_009601 // GO:0016021 /…	NM_009601 // GO:0004872 // receptor activity // inferred from electronic annotation /// NM_009601 // GO:0004889 // nicotinic acetylcholine-activated cation-selective channel activity // inferred from genetic interaction /// NM_009601 // GO:0004889 // nicotinic acetylcholine-activated cation-selective channel activity // not recorded /// NM_009601 // GO:0005216 // ion channel activity // inferred …	---	---
10465278	Cdc42ep2	NM_026772	4.95644e-06	0.578421	-1.72884	AD down vs AI	chr19	-	5916409	5924816	NM_026772 // Cdc42ep2 // CDC42 effector protein (Rho GTPase binding) 2 // 19 A|19 0.0 cM // 104252 /// ENSMUST00000055458 // Cdc42ep2 // CDC42 effector protein (Rho GTPase binding) 2 // 19 A|19 0.0 cM // 104252 /// BC034884 // Cdc42ep2 // CDC42 effector protein (Rho GTPase binding) 2 // 19 A|19 0.0 cM // 104252	NM_026772 // RefSeq // Mus musculus CDC42 effector protein (Rho GTPase binding) 2 (Cdc42ep2), mRNA. // chr19 // 100 // 81 // 25 // 25 // 0 /// ENSMUST00000055458 // ENSEMBL // Cdc42 effector protein 2 gene:ENSMUSG00000045664 // chr19 // 100 // 100 // 31 // 31 // 0 /// BC034884 // GenBank // Mus musculus CDC42 effector protein (Rho GTPase binding) 2, mRNA (cDNA clone MGC:41323 IMAGE:5257253), comp…	NM_026772 // Q9CTH5 /// BC034884 // Q8JZX9 /// BC034884 // Q9CTH5	NM_026772 // Mm.195932 // bone| bone marrow| brain| dorsal root ganglion| embryonic tissue| extraembryonic tissue| fertilized ovum| inner ear| intestine| kidney| liver| lung| mammary gland| muscle| ovary| oviduct| pancreas| skin| spinal cord| spleen| stomach|oocyte| zygote| fetus| neonate| juvenile| adult /// ENSMUST00000055458 // Mm.195932 // bone| bone marrow| brain| dorsal root ganglion| embry…	NM_026772 // GO:0008150 // biological_process // no biological data available /// NM_026772 // GO:0008360 // regulation of cell shape // inferred from electronic annotation /// ENSMUST00000055458 // GO:0008150 // biological_process // no biological data available /// ENSMUST00000055458 // GO:0008360 // regulation of cell shape // inferred from electronic annotation /// BC034884 // GO:0008150 // b…	NM_026772 // GO:0005575 // cellular_component // no biological data available /// NM_026772 // GO:0005737 // cytoplasm // inferred from electronic annotation /// NM_026772 // GO:0005856 // cytoskeleton // inferred from electronic annotation /// NM_026772 // GO:0016020 // membrane // inferred from electronic annotation /// ENSMUST00000055458 // GO:0005575 // cellular_component // no biological dat…	NM_026772 // GO:0001515 // opioid peptide activity // inferred from physical interaction /// ENSMUST00000055458 // GO:0001515 // opioid peptide activity // inferred from physical interaction /// BC034884 // GO:0001515 // opioid peptide activity // inferred from physical interaction	---	---
10480734	Ptgds	NM_008963	4.95703e-06	0.298413	-3.35107	AD down vs AI	chr2	-	25319540	25325256	NM_008963 // Ptgds // prostaglandin D2 synthase (brain) // 2 A3|2 12.9 cM // 19215 /// ENSMUST00000114251 // Ptgds // prostaglandin D2 synthase (brain) // 2 A3|2 12.9 cM // 19215 /// ENSMUST00000015234 // Ptgds // prostaglandin D2 synthase (brain) // 2 A3|2 12.9 cM // 19215 /// ENSMUST00000114259 // Ptgds // prostaglandin D2 synthase (brain) // 2 A3|2 12.9 cM // 19215 /// AB006361 // Ptgds // pro…	NM_008963 // RefSeq // Mus musculus prostaglandin D2 synthase (brain) (Ptgds), mRNA. // chr2 // 100 // 88 // 28 // 28 // 0 /// ENSMUST00000114251 // ENSEMBL // Prostaglandin-H2 D-isomerase gene:ENSMUSG00000015090 // chr2 // 100 // 88 // 28 // 28 // 0 /// ENSMUST00000015234 // ENSEMBL // Prostaglandin-H2 D-isomerase gene:ENSMUSG00000015090 // chr2 // 100 // 88 // 28 // 28 // 0 /// ENSMUST000001142…	NM_008963 // Q3V2G5 /// NM_008963 // O09114 /// AB006361 // O09114 /// AB006361 // Q3V2G5	NM_008963 // Mm.1008 // brain| embryonic tissue| extraembryonic tissue| eye| heart| inner ear| intestine| kidney| lung| pineal gland| pituitary gland| skin| spinal cord| stomach| testis| tongue| organogenesis| fetus| neonate| juvenile| adult /// ENSMUST00000114251 // Mm.1008 // brain| embryonic tissue| extraembryonic tissue| eye| heart| inner ear| intestine| kidney| lung| pineal gland| pituitary …	NM_008963 // GO:0001516 // prostaglandin biosynthetic process // not recorded /// NM_008963 // GO:0006629 // lipid metabolic process // inferred from electronic annotation /// NM_008963 // GO:0006633 // fatty acid biosynthetic process // inferred from electronic annotation /// NM_008963 // GO:0006810 // transport // not recorded /// NM_008963 // GO:0008610 // lipid biosynthetic process // inferre…	NM_008963 // GO:0005576 // extracellular region // inferred from direct assay /// NM_008963 // GO:0005576 // extracellular region // not recorded /// NM_008963 // GO:0005615 // extracellular space // not recorded /// NM_008963 // GO:0005634 // nucleus // inferred from electronic annotation /// NM_008963 // GO:0005737 // cytoplasm // inferred from electronic annotation /// NM_008963 // GO:0005783 …	NM_008963 // GO:0004667 // prostaglandin-D synthase activity // not recorded /// NM_008963 // GO:0005215 // transporter activity // not recorded /// NM_008963 // GO:0005488 // binding // inferred from electronic annotation /// NM_008963 // GO:0005501 // retinoid binding // not recorded /// NM_008963 // GO:0016853 // isomerase activity // inferred from electronic annotation /// ENSMUST00000114251 …	NM_008963 // GenMAPP // Eicosanoid_Synthesis /// NM_008963 // GenMAPP // Prostaglandin_synthesis_regulation /// AB006361 // GenMAPP // Eicosanoid_Synthesis /// AB006361 // GenMAPP // Prostaglandin_synthesis_regulation	---
10564135		---	5.0335e-06	0.5602	-1.78508	AD down vs AI	chr7	-	66854274	66854352	---	ENSMUST00000101896 // ENSEMBL // ncrna:snoRNA chromosome:NCBIM37:7:66854274:66854352:-1 gene:ENSMUSG00000075845 // chr7 // 100 // 100 // 28 // 28 // 0 /// ENSMUST00000101932 // ENSEMBL // ncrna:snoRNA chromosome:NCBIM37:7:66861760:66861838:-1 gene:ENSMUSG00000075881 // chr7 // 93 // 100 // 26 // 28 // 0 /// ENSMUST00000102020 // ENSEMBL // ncrna:snoRNA chromosome:NCBIM37:7:66865503:66865581:-1 ge…	---	---	---	---	---	---	---
10445078	Gabbr1	NM_019439	5.08988e-06	0.475024	-2.10516	AD down vs AI	chr17	+	37182911	37211250	NM_019439 // Gabbr1 // gamma-aminobutyric acid (GABA) B receptor, 1 // 17 B1|17 20.4 cM // 54393 /// ENSMUST00000025338 // Gabbr1 // gamma-aminobutyric acid (GABA) B receptor, 1 // 17 B1|17 20.4 cM // 54393 /// BC054735 // Gabbr1 // gamma-aminobutyric acid (GABA) B receptor, 1 // 17 B1|17 20.4 cM // 54393 /// ENSMUST00000113650 // Gabbr1 // gamma-aminobutyric acid (GABA) B receptor, 1 // 17 B1|17…	NM_019439 // RefSeq // Mus musculus gamma-aminobutyric acid (GABA) B receptor, 1 (Gabbr1), mRNA. // chr17 // 100 // 92 // 47 // 47 // 0 /// ENSMUST00000025338 // ENSEMBL // Isoform 1A of Gamma-aminobutyric acid type B receptor subunit 1 gene:ENSMUSG00000024462 // chr17 // 100 // 86 // 44 // 44 // 0 /// BC054735 // GenBank // Mus musculus gamma-aminobutyric acid (GABA-B) receptor, 1, mRNA (cDNA cl…	BC054735 // Q9WV18	NM_019439 // Mm.32191 // bladder| bone| brain| connective tissue| dorsal root ganglion| embryonic tissue| eye| heart| inner ear| intestine| joint| kidney| lung| mammary gland| olfactory mucosa| pituitary gland| skin| spinal cord| spleen| sympathetic ganglion| testis| thymus| organogenesis| fetus| neonate| juvenile| adult /// ENSMUST00000025338 // Mm.32191 // bladder| bone| brain| connective tissu…	NM_019439 // GO:0001649 // osteoblast differentiation // not recorded /// NM_019439 // GO:0007165 // signal transduction // inferred from electronic annotation /// NM_019439 // GO:0007165 // signal transduction // not recorded /// NM_019439 // GO:0007186 // G-protein coupled receptor protein signaling pathway // inferred from electronic annotation /// NM_019439 // GO:0007194 // negative regulatio…	NM_019439 // GO:0005625 // soluble fraction // not recorded /// NM_019439 // GO:0005737 // cytoplasm // inferred from direct assay /// NM_019439 // GO:0005789 // endoplasmic reticulum membrane // not recorded /// NM_019439 // GO:0005792 // microsome // not recorded /// NM_019439 // GO:0005886 // plasma membrane // inferred from electronic annotation /// NM_019439 // GO:0008021 // synaptic vesicle…	NM_019439 // GO:0004871 // signal transducer activity // inferred from electronic annotation /// NM_019439 // GO:0004872 // receptor activity // inferred from electronic annotation /// NM_019439 // GO:0004930 // G-protein coupled receptor activity // inferred from electronic annotation /// NM_019439 // GO:0004965 // GABA-B receptor activity // not recorded /// NM_019439 // GO:0005515 // protein b…	BC054735 // GenMAPP // GPCRDB_Class_A_Rhodopsin-like /// BC054735 // GenMAPP // GPCRDB_Class_C_Metabotropic_glutamate_pheromone /// BC054735 // GenMAPP // GPCRDB_Other	---
10530059	Sel1l3	NM_172710	5.18572e-06	0.658391	-1.51886	AD down vs AI	chr5	-	53498322	53604691	NM_172710 // Sel1l3 // sel-1 suppressor of lin-12-like 3 (C. elegans) // 5 C1|5 // 231238 /// BC094607 // Sel1l3 // sel-1 suppressor of lin-12-like 3 (C. elegans) // 5 C1|5 // 231238 /// ENSMUST00000031090 // Sel1l3 // sel-1 suppressor of lin-12-like 3 (C. elegans) // 5 C1|5 // 231238	NM_172710 // RefSeq // Mus musculus sel-1 suppressor of lin-12-like 3 (C. elegans) (Sel1l3), mRNA. // chr5 // 100 // 100 // 27 // 27 // 0 /// BC094607 // GenBank // Mus musculus RIKEN cDNA 2310045A20 gene, mRNA (cDNA clone MGC:106638 IMAGE:6837048), complete cds. // chr5 // 100 // 93 // 25 // 25 // 0 /// ENSMUST00000031090 // ENSEMBL // Isoform 2 of Protein sel-1 homolog 3 gene:ENSMUSG00000029189…	NM_172710 // Q80TS8 /// BC094607 // Q80TS8	NM_172710 // Mm.235020 // brain| embryonic tissue| extraembryonic tissue| eye| intestine| kidney| liver| mammary gland| muscle| ovary| pancreas| pituitary gland| prostate| salivary gland| skin| spleen| stomach| tongue| organogenesis| fetus| neonate| juvenile| adult /// BC094607 // Mm.235020 // brain| embryonic tissue| extraembryonic tissue| eye| intestine| kidney| liver| mammary gland| muscle| ov…	NM_172710 // GO:0008150 // biological_process // no biological data available /// BC094607 // GO:0008150 // biological_process // no biological data available /// ENSMUST00000031090 // GO:0008150 // biological_process // no biological data available	NM_172710 // GO:0005575 // cellular_component // no biological data available /// NM_172710 // GO:0016020 // membrane // inferred from electronic annotation /// NM_172710 // GO:0016021 // integral to membrane // inferred from electronic annotation /// BC094607 // GO:0005575 // cellular_component // no biological data available /// BC094607 // GO:0016020 // membrane // inferred from electronic ann…	NM_172710 // GO:0003674 // molecular_function // no biological data available /// NM_172710 // GO:0005488 // binding // inferred from electronic annotation /// BC094607 // GO:0003674 // molecular_function // no biological data available /// BC094607 // GO:0005488 // binding // inferred from electronic annotation /// ENSMUST00000031090 // GO:0003674 // molecular_function // no biological data avai…	---	---
10514240	Slc24a2	NM_172426	5.44791e-06	0.446621	-2.23903	AD down vs AI	chr4	-	86635676	86876327	NM_172426 // Slc24a2 // solute carrier family 24 (sodium/potassium/calcium exchanger), member 2 // 4 C4|4 // 76376 /// NM_001110240 // Slc24a2 // solute carrier family 24 (sodium/potassium/calcium exchanger), member 2 // 4 C4|4 // 76376 /// ENSMUST00000107157 // Slc24a2 // solute carrier family 24 (sodium/potassium/calcium exchanger), member 2 // 4 C4|4 // 76376 /// ENSMUST00000107158 // Slc24a2 …	NM_172426 // RefSeq // Mus musculus solute carrier family 24 (sodium/potassium/calcium exchanger), member 2 (Slc24a2), transcript variant 1, mRNA. // chr4 // 100 // 90 // 35 // 35 // 0 /// NM_001110240 // RefSeq // Mus musculus solute carrier family 24 (sodium/potassium/calcium exchanger), member 2 (Slc24a2), transcript variant 2, mRNA. // chr4 // 100 // 79 // 31 // 31 // 0 /// ENSMUST00000107157…	NM_172426 // Q8BUN9 /// NM_001110240 // Q8BUN9 /// BC115867 // Q14BI1	NM_172426 // Mm.479287 // brain| embryonic tissue| eye| fertilized ovum| heart| pancreas| spinal cord| sympathetic ganglion| zygote| organogenesis| fetus| neonate| juvenile| adult /// NM_001110240 // Mm.479287 // brain| embryonic tissue| eye| fertilized ovum| heart| pancreas| spinal cord| sympathetic ganglion| zygote| organogenesis| fetus| neonate| juvenile| adult /// ENSMUST00000107157 // Mm.479…	NM_172426 // GO:0006816 // calcium ion transport // inferred from direct assay /// NM_172426 // GO:0006874 // cellular calcium ion homeostasis // inferred from mutant phenotype /// NM_172426 // GO:0007612 // learning // inferred from mutant phenotype /// NM_172426 // GO:0007613 // memory // inferred from mutant phenotype /// NM_172426 // GO:0060291 // long-term synaptic potentiation // inferred f…	NM_172426 // GO:0005624 // membrane fraction // inferred from direct assay /// NM_172426 // GO:0016020 // membrane // inferred from electronic annotation /// NM_172426 // GO:0016021 // integral to membrane // inferred from electronic annotation /// NM_001110240 // GO:0005624 // membrane fraction // inferred from direct assay /// NM_001110240 // GO:0016020 // membrane // inferred from electronic a…	NM_172426 // GO:0005262 // calcium channel activity // inferred from direct assay /// NM_172426 // GO:0046983 // protein dimerization activity // not recorded /// NM_001110240 // GO:0005262 // calcium channel activity // inferred from direct assay /// NM_001110240 // GO:0046983 // protein dimerization activity // not recorded /// ENSMUST00000107157 // GO:0005262 // calcium channel activity // inf…	---	---
10444016	Pram1	NM_001002842	5.54958e-06	0.599279	-1.66867	AD down vs AI	chr17	+	33775085	33782651	NM_001002842 // Pram1 // PML-RAR alpha-regulated adaptor molecule 1 // 17 B1|17 // 378460 /// NR_028279 // Pram1 // PML-RAR alpha-regulated adaptor molecule 1 // 17 B1|17 // 378460 /// ENSMUST00000052079 // Pram1 // PML-RAR alpha-regulated adaptor molecule 1 // 17 B1|17 // 378460 /// AY665714 // Pram1 // PML-RAR alpha-regulated adaptor molecule 1 // 17 B1|17 // 378460 /// ENSMUST00000116619 // Pr…	NM_001002842 // RefSeq // Mus musculus PML-RAR alpha-regulated adaptor molecule 1 (Pram1), transcript variant 1, mRNA. // chr17 // 100 // 100 // 31 // 31 // 0 /// NR_028279 // RefSeq // Mus musculus PML-RAR alpha-regulated adaptor molecule 1 (Pram1), transcript variant 2, non-coding RNA. // chr17 // 100 // 100 // 31 // 31 // 0 /// ENSMUST00000052079 // ENSEMBL // PML-RARA-regulated adapter molecu…	AY665714 // Q6BCL1	NM_001002842 // Mm.272606 // blood| eye| inner ear| lymph node| mammary gland| skin| fetus| juvenile| adult /// NR_028279 // Mm.272606 // blood| eye| inner ear| lymph node| mammary gland| skin| fetus| juvenile| adult /// ENSMUST00000052079 // Mm.272606 // blood| eye| inner ear| lymph node| mammary gland| skin| fetus| juvenile| adult /// AY665714 // Mm.272606 // blood| eye| inner ear| lymph node| …	NM_001002842 // GO:0007229 // integrin-mediated signaling pathway // inferred from mutant phenotype /// NM_001002842 // GO:0043313 // regulation of neutrophil degranulation // inferred from mutant phenotype /// NR_028279 // GO:0007229 // integrin-mediated signaling pathway // inferred from mutant phenotype /// NR_028279 // GO:0043313 // regulation of neutrophil degranulation // inferred from muta…	NM_001002842 // GO:0005575 // cellular_component // no biological data available /// NR_028279 // GO:0005575 // cellular_component // no biological data available /// ENSMUST00000052079 // GO:0005575 // cellular_component // no biological data available /// AY665714 // GO:0005575 // cellular_component // no biological data available /// ENSMUST00000116619 // GO:0005575 // cellular_component // no…	NM_001002842 // GO:0003674 // molecular_function // no biological data available /// NM_001002842 // GO:0008289 // lipid binding // inferred from electronic annotation /// NR_028279 // GO:0003674 // molecular_function // no biological data available /// NR_028279 // GO:0008289 // lipid binding // inferred from electronic annotation /// ENSMUST00000052079 // GO:0003674 // molecular_function // no …	---	---
10399478	Lpin1	NM_015763	5.70066e-06	0.602052	-1.66099	AD down vs AI	chr12	-	16542763	16617772	NM_015763 // Lpin1 // lipin 1 // 12 A1.1|12 9.0 cM // 14245 /// NM_172950 // Lpin1 // lipin 1 // 12 A1.1|12 9.0 cM // 14245 /// NM_001130412 // Lpin1 // lipin 1 // 12 A1.1|12 9.0 cM // 14245 /// ENSMUST00000067124 // Lpin1 // lipin 1 // 12 A1.1|12 9.0 cM // 14245 /// ENSMUST00000048538 // Lpin1 // lipin 1 // 12 A1.1|12 9.0 cM // 14245 /// ENSMUST00000111067 // Lpin1 // lipin 1 // 12 A1.1|12 9.0 c…	NM_015763 // RefSeq // Mus musculus lipin 1 (Lpin1), transcript variant 2, mRNA. // chr12 // 100 // 98 // 48 // 48 // 0 /// NM_172950 // RefSeq // Mus musculus lipin 1 (Lpin1), transcript variant 1, mRNA. // chr12 // 100 // 94 // 46 // 46 // 0 /// NM_001130412 // RefSeq // Mus musculus lipin 1 (Lpin1), transcript variant 3, mRNA. // chr12 // 100 // 94 // 46 // 46 // 0 /// ENSMUST00000067124 // EN…	NM_015763 // Q8CD95 /// NM_015763 // Q91ZP3 /// NM_015763 // Q3U3C3 /// NM_172950 // Q8CD95 /// NM_172950 // Q91ZP3 /// NM_172950 // Q3U3C3 /// NM_001130412 // Q8CD95 /// NM_001130412 // Q91ZP3 /// NM_001130412 // Q3U3C3 /// AF180471 // Q91ZP3 /// AF180471 // Q8CD95 /// AF180471 // Q3U3C3	NM_015763 // Mm.153625 // bladder| blood| bone| bone marrow| brain| connective tissue| dorsal root ganglion| embryonic tissue| epididymis| extraembryonic tissue| eye| heart| intestine| joint| kidney| liver| lung| mammary gland| muscle| pineal gland| pituitary gland| salivary gland| skin| spinal cord| testis| thymus| tongue| blastocyst| organogenesis| fetus| neonate| juvenile| adult /// NM_172950 …	NM_015763 // GO:0006350 // transcription // inferred from electronic annotation /// NM_015763 // GO:0006629 // lipid metabolic process // inferred from mutant phenotype /// NM_015763 // GO:0006642 // triglyceride mobilization // inferred from direct assay /// NM_015763 // GO:0009062 // fatty acid catabolic process // inferred from direct assay /// NM_015763 // GO:0031529 // ruffle organization //…	NM_015763 // GO:0005634 // nucleus // inferred from direct assay /// NM_015763 // GO:0005737 // cytoplasm // inferred from direct assay /// NM_015763 // GO:0005783 // endoplasmic reticulum // inferred from electronic annotation /// NM_015763 // GO:0016020 // membrane // inferred from electronic annotation /// NM_172950 // GO:0005634 // nucleus // inferred from direct assay /// NM_172950 // GO:000…	NM_015763 // GO:0003713 // transcription coactivator activity // inferred from direct assay /// NM_015763 // GO:0005515 // protein binding // inferred from physical interaction /// NM_015763 // GO:0008195 // phosphatidate phosphatase activity // inferred from direct assay /// NM_015763 // GO:0016787 // hydrolase activity // inferred from electronic annotation /// NM_015763 // GO:0042975 // peroxi…	---	---
10473349	Ypel4	NM_001005342	5.72058e-06	0.401268	-2.4921	AD down vs AI	chr2	+	84574361	84578034	NM_001005342 // Ypel4 // yippee-like 4 (Drosophila) // 2 D|2 // 241525 /// ENSMUST00000090729 // Ypel4 // yippee-like 4 (Drosophila) // 2 D|2 // 241525 /// AB098743 // Ypel4 // yippee-like 4 (Drosophila) // 2 D|2 // 241525 /// ENSMUST00000111643 // Ypel4 // yippee-like 4 (Drosophila) // 2 D|2 // 241525	NM_001005342 // RefSeq // Mus musculus yippee-like 4 (Drosophila) (Ypel4), mRNA. // chr2 // 100 // 100 // 28 // 28 // 0 /// ENSMUST00000090729 // ENSEMBL // Protein yippee-like 4 gene:ENSMUSG00000034059 // chr2 // 100 // 100 // 28 // 28 // 0 /// AB098743 // GenBank // Mus musculus Ypel4 mRNA for yippee-like 4, complete cds. // chr2 // 100 // 100 // 28 // 28 // 0 /// ENSMUST00000111643 // ENSEMBL …	AB098743 // Q65Z93	NM_001005342 // Mm.59978 // bone| brain| embryonic tissue| eye| lymph node| mammary gland| pituitary gland| skin| spinal cord| spleen| stomach| testis| organogenesis| fetus| neonate| juvenile| adult /// ENSMUST00000090729 // Mm.59978 // bone| brain| embryonic tissue| eye| lymph node| mammary gland| pituitary gland| skin| spinal cord| spleen| stomach| testis| organogenesis| fetus| neonate| juvenil…	NM_001005342 // GO:0008150 // biological_process // no biological data available /// ENSMUST00000090729 // GO:0008150 // biological_process // no biological data available /// AB098743 // GO:0008150 // biological_process // no biological data available /// ENSMUST00000111643 // GO:0008150 // biological_process // no biological data available	NM_001005342 // GO:0005575 // cellular_component // no biological data available /// NM_001005342 // GO:0005634 // nucleus // inferred from electronic annotation /// ENSMUST00000090729 // GO:0005575 // cellular_component // no biological data available /// ENSMUST00000090729 // GO:0005634 // nucleus // inferred from electronic annotation /// AB098743 // GO:0005575 // cellular_component // no biol…	NM_001005342 // GO:0003674 // molecular_function // no biological data available /// ENSMUST00000090729 // GO:0003674 // molecular_function // no biological data available /// AB098743 // GO:0003674 // molecular_function // no biological data available /// ENSMUST00000111643 // GO:0003674 // molecular_function // no biological data available	---	---
10464504	Lrp5	NM_008513	5.77827e-06	1.59114	1.59114	AD up vs AI	chr19	-	3584828	3686554	NM_008513 // Lrp5 // low density lipoprotein receptor-related protein 5 // 19|19 B // 16973 /// ENSMUST00000025856 // Lrp5 // low density lipoprotein receptor-related protein 5 // 19|19 B // 16973 /// AF064984 // Lrp5 // low density lipoprotein receptor-related protein 5 // 19|19 B // 16973	NM_008513 // RefSeq // Mus musculus low density lipoprotein receptor-related protein 5 (Lrp5), mRNA. // chr19 // 100 // 100 // 48 // 48 // 0 /// ENSMUST00000025856 // ENSEMBL // Low-density lipoprotein receptor-related protein 5 gene:ENSMUSG00000024913 // chr19 // 100 // 100 // 48 // 48 // 0 /// AF064984 // GenBank // Mus musculus low-density lipoprotein receptor-related protein 5 (Lrp5) mRNA, co…	NM_008513 // Q3UI55 /// NM_008513 // Q571K3 /// AF064984 // Q91VN0 /// AF064984 // Q3UI55 /// AF064984 // Q571K3	NM_008513 // Mm.274581 // bone| brain| connective tissue| embryonic tissue| extraembryonic tissue| eye| fertilized ovum| intestine| liver| lung| mammary gland| muscle| pancreas| salivary gland| skin| spinal cord| testis| zygote| blastocyst| egg cylinder| organogenesis| fetus| neonate| juvenile| adult /// ENSMUST00000025856 // Mm.274581 // bone| brain| connective tissue| embryonic tissue| extraemb…	NM_008513 // GO:0001702 // gastrulation with mouth forming second // inferred from genetic interaction /// NM_008513 // GO:0001944 // vasculature development // inferred from mutant phenotype /// NM_008513 // GO:0002076 // osteoblast development // inferred from mutant phenotype /// NM_008513 // GO:0006897 // endocytosis // inferred from electronic annotation /// NM_008513 // GO:0006917 // induct…	NM_008513 // GO:0005739 // mitochondrion // inferred from direct assay /// NM_008513 // GO:0005783 // endoplasmic reticulum // inferred from electronic annotation /// NM_008513 // GO:0016020 // membrane // inferred from electronic annotation /// NM_008513 // GO:0016021 // integral to membrane // inferred from electronic annotation /// ENSMUST00000025856 // GO:0005739 // mitochondrion // inferred …	NM_008513 // GO:0004872 // receptor activity // inferred from electronic annotation /// NM_008513 // GO:0005515 // protein binding // inferred from physical interaction /// NM_008513 // GO:0017147 // Wnt-protein binding // inferred from physical interaction /// NM_008513 // GO:0042813 // Wnt receptor activity // inferred from direct assay /// ENSMUST00000025856 // GO:0004872 // receptor activity …	---	---
10469954	Tmem203	NM_177344	5.78424e-06	0.594103	-1.68321	AD down vs AI	chr2	+	25110974	25111811	NM_177344 // Tmem203 // transmembrane protein 203 // 2 A3|2 // 227615 /// ENSMUST00000104998 // Tmem203 // transmembrane protein 203 // 2 A3|2 // 227615 /// BC022606 // Tmem203 // transmembrane protein 203 // 2 A3|2 // 227615	NM_177344 // RefSeq // Mus musculus transmembrane protein 203 (Tmem203), mRNA. // chr2 // 100 // 100 // 25 // 25 // 0 /// ENSMUST00000104998 // ENSEMBL // Transmembrane protein 203 gene:ENSMUSG00000078201 // chr2 // 100 // 100 // 25 // 25 // 0 /// BC022606 // GenBank // Mus musculus RIKEN cDNA C730025P13 gene, mRNA (cDNA clone MGC:31129 IMAGE:4165766), complete cds. // chr2 // 100 // 100 // 25 //…	NM_177344 // Q8R235 /// NM_177344 // Q8C7I1 /// BC022606 // Q8R235 /// BC022606 // Q8C7I1	NM_177344 // Mm.213925 // brain| dorsal root ganglion| embryonic tissue| extraembryonic tissue| eye| heart| joint| liver| lung| mammary gland| pancreas| prostate| salivary gland| spinal cord| testis| blastocyst| organogenesis| fetus| neonate| juvenile| adult /// ENSMUST00000104998 // Mm.213925 // brain| dorsal root ganglion| embryonic tissue| extraembryonic tissue| eye| heart| joint| liver| lung|…	NM_177344 // GO:0008150 // biological_process // no biological data available /// ENSMUST00000104998 // GO:0008150 // biological_process // no biological data available /// BC022606 // GO:0008150 // biological_process // no biological data available	NM_177344 // GO:0005575 // cellular_component // no biological data available /// NM_177344 // GO:0016020 // membrane // inferred from electronic annotation /// NM_177344 // GO:0016021 // integral to membrane // inferred from electronic annotation /// ENSMUST00000104998 // GO:0005575 // cellular_component // no biological data available /// ENSMUST00000104998 // GO:0016020 // membrane // inferred…	NM_177344 // GO:0003674 // molecular_function // no biological data available /// ENSMUST00000104998 // GO:0003674 // molecular_function // no biological data available /// BC022606 // GO:0003674 // molecular_function // no biological data available	---	---
10517609	Cda	NM_028176	5.85196e-06	0.373297	-2.67883	AD down vs AI	chr4	-	137894443	137923875	NM_028176 // Cda // cytidine deaminase // 4 D3|4 // 72269 /// ENSMUST00000030535 // Cda // cytidine deaminase // 4 D3|4 // 72269 /// BC050114 // Cda // cytidine deaminase // 4 D3|4 // 72269	NM_028176 // RefSeq // Mus musculus cytidine deaminase (Cda), mRNA. // chr4 // 100 // 100 // 25 // 25 // 0 /// ENSMUST00000030535 // ENSEMBL // Cytidine deaminase gene:ENSMUSG00000028755 // chr4 // 100 // 100 // 25 // 25 // 0 /// BC050114 // GenBank // Mus musculus cytidine deaminase, mRNA (cDNA clone MGC:60919 IMAGE:6433052), complete cds. // chr4 // 100 // 100 // 25 // 25 // 0 /// ENSMUST000001…	NM_028176 // P56389 /// NM_028176 // Q8R219 /// BC050114 // P56389 /// BC050114 // Q8R219	NM_028176 // Mm.46182 // brain| eye| intestine| kidney| liver| lung| mammary gland| pancreas| stomach| testis| fetus| juvenile| adult /// ENSMUST00000030535 // Mm.46182 // brain| eye| intestine| kidney| liver| lung| mammary gland| pancreas| stomach| testis| fetus| juvenile| adult /// BC050114 // Mm.46182 // brain| eye| intestine| kidney| liver| lung| mammary gland| pancreas| stomach| testis| fetu…	NM_028176 // GO:0009972 // cytidine deamination // not recorded /// NM_028176 // GO:0046087 // cytidine metabolic process // inferred from electronic annotation /// ENSMUST00000030535 // GO:0009972 // cytidine deamination // not recorded /// ENSMUST00000030535 // GO:0046087 // cytidine metabolic process // inferred from electronic annotation /// BC050114 // GO:0009972 // cytidine deamination // n…	NM_028176 // GO:0005829 // cytosol // not recorded /// ENSMUST00000030535 // GO:0005829 // cytosol // not recorded /// BC050114 // GO:0005829 // cytosol // not recorded	NM_028176 // GO:0003824 // catalytic activity // inferred from electronic annotation /// NM_028176 // GO:0004126 // cytidine deaminase activity // not recorded /// NM_028176 // GO:0008270 // zinc ion binding // inferred from electronic annotation /// NM_028176 // GO:0016787 // hydrolase activity // inferred from electronic annotation /// NM_028176 // GO:0042802 // identical protein binding // inf…	---	---
10586118	Calml4	NM_138304	5.90888e-06	0.594956	-1.6808	AD down vs AI	chr9	+	62705866	62723728	NM_138304 // Calml4 // calmodulin-like 4 // 9 B|9 // 75600 /// NM_001102468 // Calml4 // calmodulin-like 4 // 9 B|9 // 75600 /// ENSMUST00000034777 // Calml4 // calmodulin-like 4 // 9 B|9 // 75600 /// AY061807 // Calml4 // calmodulin-like 4 // 9 B|9 // 75600	NM_138304 // RefSeq // Mus musculus calmodulin-like 4 (Calml4), transcript variant 1, mRNA. // chr9 // 100 // 97 // 28 // 28 // 0 /// NM_001102468 // RefSeq // Mus musculus calmodulin-like 4 (Calml4), transcript variant 2, mRNA. // chr9 // 100 // 79 // 23 // 23 // 0 /// ENSMUST00000034777 // ENSEMBL // Isoform 1 of Calmodulin-like protein 4 gene:ENSMUSG00000032246 // chr9 // 100 // 97 // 28 // 28…	NM_138304 // Q91WQ9 /// NM_001102468 // Q91WQ9 /// AY061807 // Q91WQ9	NM_138304 // Mm.440576 // brain| embryonic tissue| intestine| kidney| lung| mammary gland| prostate| skin| stomach| uterus| morula| fetus| neonate| juvenile| adult /// NM_001102468 // Mm.440576 // brain| embryonic tissue| intestine| kidney| lung| mammary gland| prostate| skin| stomach| uterus| morula| fetus| neonate| juvenile| adult /// ENSMUST00000034777 // Mm.440576 // brain| embryonic tissue| …	---	---	NM_138304 // GO:0005509 // calcium ion binding // inferred from electronic annotation /// NM_001102468 // GO:0005509 // calcium ion binding // inferred from electronic annotation /// ENSMUST00000034777 // GO:0005509 // calcium ion binding // inferred from electronic annotation /// AY061807 // GO:0005509 // calcium ion binding // inferred from electronic annotation	---	---
10593293	Ncam1	NM_001081445	6.08424e-06	1.64442	1.64442	AD up vs AI	chr9	-	49313173	49606995	NM_001081445 // Ncam1 // neural cell adhesion molecule 1 // 9 A5.3|9 28.0 cM // 17967 /// NM_001113204 // Ncam1 // neural cell adhesion molecule 1 // 9 A5.3|9 28.0 cM // 17967 /// NM_010875 // Ncam1 // neural cell adhesion molecule 1 // 9 A5.3|9 28.0 cM // 17967 /// ENSMUST00000053131 // Ncam1 // neural cell adhesion molecule 1 // 9 A5.3|9 28.0 cM // 17967 /// ENSMUST00000114483 // Ncam1 // neura…	NM_001081445 // RefSeq // Mus musculus neural cell adhesion molecule 1 (Ncam1), transcript variant 1, mRNA. // chr9 // 100 // 81 // 35 // 35 // 0 /// NM_001113204 // RefSeq // Mus musculus neural cell adhesion molecule 1 (Ncam1), transcript variant 3, mRNA. // chr9 // 100 // 81 // 35 // 35 // 0 /// NM_010875 // RefSeq // Mus musculus neural cell adhesion molecule 1 (Ncam1), transcript variant 2, …	NM_001081445 // P13595 /// NM_001081445 // O08909 /// NM_001113204 // P13595 /// NM_001113204 // O08909 /// NM_010875 // P13595 /// BC011310 // P13595	NM_001081445 // Mm.4974 // bone| bone marrow| brain| connective tissue| dorsal root ganglion| embryonic tissue| extraembryonic tissue| eye| heart| inner ear| intestine| kidney| lung| mammary gland| muscle| nasopharynx| ovary| pancreas| pituitary gland| prostate| skin| spinal cord| sympathetic ganglion| testis| thymus| turbinate| uterus| cleavage| gastrula| organogenesis| fetus| neonate| juvenile|…	NM_001081445 // GO:0007155 // cell adhesion // inferred from electronic annotation /// NM_001081445 // GO:0007166 // cell surface receptor linked signaling pathway // inferred from direct assay /// NM_001081445 // GO:0007568 // aging // not recorded /// NM_001081445 // GO:0007611 // learning or memory // not recorded /// NM_001081445 // GO:0010288 // response to lead ion // not recorded /// NM_00…	NM_001081445 // GO:0005886 // plasma membrane // not recorded /// NM_001081445 // GO:0009897 // external side of plasma membrane // inferred from direct assay /// NM_001081445 // GO:0016020 // membrane // inferred from electronic annotation /// NM_001081445 // GO:0016021 // integral to membrane // inferred from electronic annotation /// NM_001081445 // GO:0030424 // axon // inferred from direct a…	NM_001081445 // GO:0008201 // heparin binding // inferred from electronic annotation /// NM_001081445 // GO:0019902 // phosphatase binding // not recorded /// NM_001081445 // GO:0030275 // LRR domain binding // not recorded /// NM_001113204 // GO:0008201 // heparin binding // inferred from electronic annotation /// NM_001113204 // GO:0019902 // phosphatase binding // not recorded /// NM_001113204…	---	ENSMUST00000053131 // Pfam // IPR003597 // Immunoglobulin C1 type /// ENSMUST00000114483 // Pfam // IPR003597 // Immunoglobulin C1 type /// ENSMUST00000114481 // Pfam // IPR003597 // Immunoglobulin C1 type
10527186	Grid2ip	NM_133355	6.15e-06	0.567786	-1.76123	AD down vs AI	chr5	+	144119017	144155297	NM_133355 // Grid2ip // glutamate receptor, ionotropic, delta 2 (Grid2) interacting protein 1 // 5 G2|5 // 170935 /// NM_001159321 // Grid2ip // glutamate receptor, ionotropic, delta 2 (Grid2) interacting protein 1 // 5 G2|5 // 170935 /// ENSMUST00000010969 // Grid2ip // glutamate receptor, ionotropic, delta 2 (Grid2) interacting protein 1 // 5 G2|5 // 170935 /// BC075624 // Grid2ip // glutamate …	NM_133355 // RefSeq // Mus musculus glutamate receptor, ionotropic, delta 2 (Grid2) interacting protein 1 (Grid2ip), transcript variant 2, mRNA. // chr5 // 100 // 89 // 42 // 42 // 0 /// NM_001159321 // RefSeq // Mus musculus glutamate receptor, ionotropic, delta 2 (Grid2) interacting protein 1 (Grid2ip), transcript variant 1, mRNA. // chr5 // 100 // 85 // 40 // 40 // 0 /// ENSMUST00000010969 // …	NM_133355 // Q0QWG9 /// NM_133355 // Q5YL89 /// BC075624 // Q0QWG9 /// BC075624 // Q5YL89	NM_133355 // Mm.197460 // brain| embryonic tissue| skin| organogenesis| fetus| adult /// NM_001159321 // Mm.197460 // brain| embryonic tissue| skin| organogenesis| fetus| adult /// ENSMUST00000010969 // Mm.197460 // brain| embryonic tissue| skin| organogenesis| fetus| adult /// BC075624 // Mm.197460 // brain| embryonic tissue| skin| organogenesis| fetus| adult /// ENSMUST00000089979 // Mm.197460 …	NM_133355 // GO:0007216 // metabotropic glutamate receptor signaling pathway // traceable author statement /// NM_133355 // GO:0016043 // cellular component organization // inferred from electronic annotation /// NM_133355 // GO:0030036 // actin cytoskeleton organization // traceable author statement /// NM_133355 // GO:0060292 // long term synaptic depression // inferred from mutant phenotype //…	NM_133355 // GO:0005886 // plasma membrane // inferred from electronic annotation /// NM_133355 // GO:0016020 // membrane // inferred from electronic annotation /// NM_133355 // GO:0019717 // synaptosome // inferred from direct assay /// NM_133355 // GO:0030054 // cell junction // inferred from electronic annotation /// NM_133355 // GO:0042995 // cell projection // inferred from electronic annota…	NM_133355 // GO:0003779 // actin binding // inferred from electronic annotation /// NM_133355 // GO:0005515 // protein binding // inferred from physical interaction /// NM_001159321 // GO:0003779 // actin binding // inferred from electronic annotation /// NM_001159321 // GO:0005515 // protein binding // inferred from physical interaction /// ENSMUST00000010969 // GO:0003779 // actin binding // in…	---	---
10581538	Nqo1	NM_008706	6.24822e-06	0.339648	-2.94423	AD down vs AI	chr8	-	109912124	109927162	NM_008706 // Nqo1 // NAD(P)H dehydrogenase, quinone 1 // 8 D3|8 53.3 cM // 18104 /// ENSMUST00000003947 // Nqo1 // NAD(P)H dehydrogenase, quinone 1 // 8 D3|8 53.3 cM // 18104 /// BC004579 // Nqo1 // NAD(P)H dehydrogenase, quinone 1 // 8 D3|8 53.3 cM // 18104	NM_008706 // RefSeq // Mus musculus NAD(P)H dehydrogenase, quinone 1 (Nqo1), mRNA. // chr8 // 100 // 90 // 27 // 27 // 0 /// ENSMUST00000003947 // ENSEMBL // NAD(P)H dehydrogenase [quinone] 1 gene:ENSMUSG00000003849 // chr8 // 100 // 90 // 27 // 27 // 0 /// BC004579 // GenBank // Mus musculus NAD(P)H dehydrogenase, quinone 1, mRNA (cDNA clone MGC:6066 IMAGE:3586888), complete cds. // chr8 // 81 /…	NM_008706 // Q542Y0 /// BC004579 // Q99KL8	NM_008706 // Mm.252 // bone marrow| brain| embryonic tissue| heart| intestine| kidney| lung| mammary gland| nasopharynx| pancreas| pituitary gland| skin| spinal cord| spleen| stomach| thymus| fetus| neonate| juvenile| adult /// ENSMUST00000003947 // Mm.252 // bone marrow| brain| embryonic tissue| heart| intestine| kidney| lung| mammary gland| nasopharynx| pancreas| pituitary gland| skin| spinal c…	NM_008706 // GO:0006979 // response to oxidative stress // inferred from mutant phenotype /// NM_008706 // GO:0008152 // metabolic process // not recorded /// NM_008706 // GO:0043086 // negative regulation of catalytic activity // inferred from direct assay /// NM_008706 // GO:0043525 // positive regulation of neuron apoptosis // not recorded /// NM_008706 // GO:0055114 // oxidation reduction // …	NM_008706 // GO:0005737 // cytoplasm // inferred from electronic annotation /// ENSMUST00000003947 // GO:0005737 // cytoplasm // inferred from electronic annotation /// BC004579 // GO:0005737 // cytoplasm // inferred from electronic annotation	NM_008706 // GO:0003955 // NAD(P)H dehydrogenase (quinone) activity // inferred from direct assay /// NM_008706 // GO:0003955 // NAD(P)H dehydrogenase (quinone) activity // not recorded /// NM_008706 // GO:0009055 // electron carrier activity // inferred from electronic annotation /// NM_008706 // GO:0016491 // oxidoreductase activity // inferred from electronic annotation /// NM_008706 // GO:005…	---	---
10485979	Gjd2	NM_010290	6.43884e-06	0.613002	-1.63132	AD down vs AI	chr2	-	113835332	113839355	NM_010290 // Gjd2 // gap junction protein, delta 2 // 2|2 F3 // 14617 /// ENSMUST00000090275 // Gjd2 // gap junction protein, delta 2 // 2|2 F3 // 14617 /// BC058595 // Gjd2 // gap junction protein, delta 2 // 2|2 F3 // 14617	NM_010290 // RefSeq // Mus musculus gap junction protein, delta 2 (Gjd2), mRNA. // chr2 // 100 // 100 // 26 // 26 // 0 /// ENSMUST00000090275 // ENSEMBL // Gap junction protein gene:ENSMUSG00000068615 // chr2 // 100 // 100 // 26 // 26 // 0 /// BC058595 // GenBank // Mus musculus gap junction protein, delta 2, mRNA (cDNA clone MGC:68336 IMAGE:5364942), complete cds. // chr2 // 100 // 100 // 26 // …	BC058595 // Q6PDP3	NM_010290 // Mm.389394 // brain| embryonic tissue| eye| pancreas| pituitary gland| spinal cord| sympathetic ganglion| organogenesis| fetus| neonate| juvenile| adult /// ENSMUST00000090275 // Mm.389394 // brain| embryonic tissue| eye| pancreas| pituitary gland| spinal cord| sympathetic ganglion| organogenesis| fetus| neonate| juvenile| adult /// BC058595 // Mm.389394 // brain| embryonic tissue| ey…	NM_010290 // GO:0001508 // regulation of action potential // inferred from mutant phenotype /// NM_010290 // GO:0007154 // cell communication // inferred from electronic annotation /// NM_010290 // GO:0007267 // cell-cell signaling // inferred from mutant phenotype /// NM_010290 // GO:0007268 // synaptic transmission // inferred from mutant phenotype /// NM_010290 // GO:0007601 // visual percepti…	NM_010290 // GO:0005886 // plasma membrane // inferred from electronic annotation /// NM_010290 // GO:0005921 // gap junction // not recorded /// NM_010290 // GO:0005922 // connexon complex // inferred from electronic annotation /// NM_010290 // GO:0016020 // membrane // inferred from electronic annotation /// NM_010290 // GO:0016021 // integral to membrane // inferred from electronic annotation …	NM_010290 // GO:0005515 // protein binding // inferred from physical interaction /// ENSMUST00000090275 // GO:0005515 // protein binding // inferred from physical interaction /// BC058595 // GO:0005515 // protein binding // inferred from physical interaction	---	---
10383799	Tcn2	NM_015749	6.45031e-06	0.485168	-2.06114	AD down vs AI	chr11	-	3817193	3831586	NM_015749 // Tcn2 // transcobalamin 2 // 11 A1|11 3.0 cM // 21452 /// NM_001130458 // Tcn2 // transcobalamin 2 // 11 A1|11 3.0 cM // 21452 /// NM_001130459 // Tcn2 // transcobalamin 2 // 11 A1|11 3.0 cM // 21452 /// ENSMUST00000109993 // Tcn2 // transcobalamin 2 // 11 A1|11 3.0 cM // 21452 /// ENSMUST00000109989 // Tcn2 // transcobalamin 2 // 11 A1|11 3.0 cM // 21452 /// ENSMUST00000109990 // Tcn…	NM_015749 // RefSeq // Mus musculus transcobalamin 2 (Tcn2), transcript variant 1, mRNA. // chr11 // 100 // 100 // 29 // 29 // 0 /// NM_001130458 // RefSeq // Mus musculus transcobalamin 2 (Tcn2), transcript variant 2, mRNA. // chr11 // 100 // 100 // 29 // 29 // 0 /// NM_001130459 // RefSeq // Mus musculus transcobalamin 2 (Tcn2), transcript variant 3, mRNA. // chr11 // 100 // 100 // 29 // 29 // …	NM_015749 // O88968 /// NM_001130458 // O88968 /// NM_001130459 // O88968 /// AF090686 // O88968	NM_015749 // Mm.20948 // adrenal gland| bladder| blood| bone| bone marrow| brain| dorsal root ganglion| embryonic tissue| extraembryonic tissue| eye| heart| inner ear| intestine| joint| kidney| liver| lung| lymph node| mammary gland| muscle| nasopharynx| ovary| oviduct| pancreas| pituitary gland| salivary gland| skin| spinal cord| spleen| stomach| testis| thymus| thyroid| tongue| uterus| vagina|o…	NM_015749 // GO:0006810 // transport // inferred from electronic annotation /// NM_015749 // GO:0006811 // ion transport // inferred from electronic annotation /// NM_015749 // GO:0006824 // cobalt ion transport // inferred from electronic annotation /// NM_015749 // GO:0015889 // cobalamin transport // inferred from electronic annotation /// NM_001130458 // GO:0006810 // transport // inferred fr…	NM_015749 // GO:0005576 // extracellular region // inferred from electronic annotation /// NM_015749 // GO:0005615 // extracellular space // not recorded /// NM_001130458 // GO:0005576 // extracellular region // inferred from electronic annotation /// NM_001130458 // GO:0005615 // extracellular space // not recorded /// NM_001130459 // GO:0005576 // extracellular region // inferred from electroni…	NM_015749 // GO:0031419 // cobalamin binding // not recorded /// NM_001130458 // GO:0031419 // cobalamin binding // not recorded /// NM_001130459 // GO:0031419 // cobalamin binding // not recorded /// ENSMUST00000109993 // GO:0031419 // cobalamin binding // not recorded /// ENSMUST00000109989 // GO:0031419 // cobalamin binding // not recorded /// ENSMUST00000109990 // GO:0031419 // cobalamin bind…	---	---
10475782	Dusp2	NM_010090	6.4933e-06	1.57462	1.57462	AD up vs AI	chr2	+	127161895	127164113	NM_010090 // Dusp2 // dual specificity phosphatase 2 // 2 F1|2 // 13537 /// ENSMUST00000028846 // Dusp2 // dual specificity phosphatase 2 // 2 F1|2 // 13537 /// BC048696 // Dusp2 // dual specificity phosphatase 2 // 2 F1|2 // 13537	NM_010090 // RefSeq // Mus musculus dual specificity phosphatase 2 (Dusp2), mRNA. // chr2 // 100 // 81 // 25 // 25 // 0 /// ENSMUST00000028846 // ENSEMBL // dual specificity protein phosphatase 2 gene:ENSMUSG00000027368 // chr2 // 100 // 81 // 25 // 25 // 0 /// BC048696 // GenBank // Mus musculus dual specificity phosphatase 2, mRNA (cDNA clone MGC:59340 IMAGE:6511513), complete cds. // chr2 // 9…	NM_010090 // Q80ZN1 /// BC048696 // Q80ZN1	NM_010090 // Mm.4729 // bone marrow| embryonic tissue| lung| lymph node| mammary gland| salivary gland| testis| thymus| thyroid| organogenesis| neonate| juvenile| adult /// ENSMUST00000028846 // Mm.4729 // bone marrow| embryonic tissue| lung| lymph node| mammary gland| salivary gland| testis| thymus| thyroid| organogenesis| neonate| juvenile| adult /// BC048696 // Mm.4729 // bone marrow| embryoni…	NM_010090 // GO:0006470 // protein dephosphorylation // inferred from direct assay /// NM_010090 // GO:0016311 // dephosphorylation // inferred from electronic annotation /// ENSMUST00000028846 // GO:0006470 // protein dephosphorylation // inferred from direct assay /// ENSMUST00000028846 // GO:0016311 // dephosphorylation // inferred from electronic annotation /// BC048696 // GO:0006470 // prote…	NM_010090 // GO:0005634 // nucleus // inferred from electronic annotation /// ENSMUST00000028846 // GO:0005634 // nucleus // inferred from electronic annotation /// BC048696 // GO:0005634 // nucleus // inferred from electronic annotation	NM_010090 // GO:0004721 // phosphoprotein phosphatase activity // inferred from direct assay /// NM_010090 // GO:0004725 // protein tyrosine phosphatase activity // inferred from electronic annotation /// NM_010090 // GO:0008138 // protein tyrosine/serine/threonine phosphatase activity // inferred from electronic annotation /// NM_010090 // GO:0016787 // hydrolase activity // inferred from electr…	---	ENSMUST00000028846 // Pfam // IPR000242 // Tyrosine specific protein phosphatase
10495596	Frrs1	NM_001113478	6.49828e-06	2.95975	2.95975	AD up vs AI	chr3	+	116569105	116606560	NM_001113478 // Frrs1 // ferric-chelate reductase 1 // 3 G1|3 // 20321 /// NM_009146 // Frrs1 // ferric-chelate reductase 1 // 3 G1|3 // 20321 /// ENSMUST00000040260 // Frrs1 // ferric-chelate reductase 1 // 3 G1|3 // 20321 /// D50464 // Frrs1 // ferric-chelate reductase 1 // 3 G1|3 // 20321	NM_001113478 // RefSeq // Mus musculus ferric-chelate reductase 1 (Frrs1), transcript variant 1, mRNA. // chr3 // 100 // 100 // 31 // 31 // 0 /// NM_009146 // RefSeq // Mus musculus ferric-chelate reductase 1 (Frrs1), transcript variant 2, mRNA. // chr3 // 100 // 100 // 31 // 31 // 0 /// ENSMUST00000040260 // ENSEMBL // Ferric-chelate reductase 1 gene:ENSMUSG00000033386 // chr3 // 100 // 100 // 3…	NM_009146 // Q8K385 /// D50464 // Q8K385	NM_001113478 // Mm.66293 // bone marrow| brain| connective tissue| embryonic tissue| extraembryonic tissue| eye| fertilized ovum| inner ear| intestine| kidney| liver| lung| mammary gland| pancreas| salivary gland| spleen| thymus| vagina| zygote| morula| blastocyst| gastrula| organogenesis| fetus| neonate| juvenile| adult /// NM_009146 // Mm.66293 // bone marrow| brain| connective tissue| embryoni…	NM_001113478 // GO:0006548 // histidine catabolic process // inferred from electronic annotation /// NM_001113478 // GO:0006810 // transport // inferred from electronic annotation /// NM_001113478 // GO:0022900 // electron transport chain // inferred from electronic annotation /// NM_001113478 // GO:0055114 // oxidation reduction // inferred from electronic annotation /// NM_009146 // GO:0006548 …	NM_001113478 // GO:0016020 // membrane // inferred from electronic annotation /// NM_001113478 // GO:0016021 // integral to membrane // inferred from electronic annotation /// NM_009146 // GO:0016020 // membrane // inferred from electronic annotation /// NM_009146 // GO:0016021 // integral to membrane // inferred from electronic annotation /// ENSMUST00000040260 // GO:0016020 // membrane // infer…	NM_001113478 // GO:0000293 // ferric-chelate reductase activity // inferred from direct assay /// NM_001113478 // GO:0004500 // dopamine beta-monooxygenase activity // inferred from electronic annotation /// NM_001113478 // GO:0016491 // oxidoreductase activity // inferred from electronic annotation /// NM_001113478 // GO:0046872 // metal ion binding // inferred from electronic annotation /// NM_…	---	---
10388042	6330403K07Rik	NM_134022	6.66908e-06	0.607452	-1.64622	AD down vs AI	chr11	-	70845443	70847015	NM_134022 // 6330403K07Rik // RIKEN cDNA 6330403K07 gene // 11 B4|11 // 103712 /// ENSMUST00000018595 // 6330403K07Rik // RIKEN cDNA 6330403K07 gene // 11 B4|11 // 103712 /// BC069976 // 6330403K07Rik // RIKEN cDNA 6330403K07 gene // 11 B4|11 // 103712	NM_134022 // RefSeq // Mus musculus RIKEN cDNA 6330403K07 gene (6330403K07Rik), mRNA. // chr11 // 100 // 100 // 26 // 26 // 0 /// ENSMUST00000018595 // ENSEMBL // hypothetical protein LOC103712 gene:ENSMUSG00000089738 // chr11 // 100 // 12 // 3 // 3 // 0 /// BC069976 // GenBank // Mus musculus RIKEN cDNA 6330403K07 gene, mRNA (cDNA clone MGC:78329 IMAGE:6518302), complete cds. // chr11 // 88 // 1…	NM_134022 // Q9D3C2 /// NM_134022 // Q8VBZ2 /// BC069976 // Q6NSQ3 /// BC069976 // Q9D3C2 /// BC069976 // Q8VBZ2	NM_134022 // Mm.27768 // bone marrow| brain| dorsal root ganglion| embryonic tissue| eye| intestine| joint| kidney| lung| pancreas| pituitary gland| spinal cord| sympathetic ganglion| blastocyst| organogenesis| fetus| neonate| juvenile| adult /// ENSMUST00000018595 // Mm.27768 // bone marrow| brain| dorsal root ganglion| embryonic tissue| eye| intestine| joint| kidney| lung| pancreas| pituitary g…	NM_134022 // GO:0008150 // biological_process // no biological data available /// ENSMUST00000018595 // GO:0008150 // biological_process // no biological data available /// BC069976 // GO:0008150 // biological_process // no biological data available	NM_134022 // GO:0005575 // cellular_component // no biological data available /// ENSMUST00000018595 // GO:0005575 // cellular_component // no biological data available /// BC069976 // GO:0005575 // cellular_component // no biological data available	NM_134022 // GO:0003674 // molecular_function // no biological data available /// ENSMUST00000018595 // GO:0003674 // molecular_function // no biological data available /// BC069976 // GO:0003674 // molecular_function // no biological data available	---	---
10397112	Papln	NM_130887	6.70578e-06	0.580783	-1.72181	AD down vs AI	chr12	+	85104584	85133334	NM_130887 // Papln // papilin, proteoglycan-like sulfated glycoprotein // 12 D1|12 // 170721 /// ENSMUST00000021646 // Papln // papilin, proteoglycan-like sulfated glycoprotein // 12 D1|12 // 170721 /// BC132475 // Papln // papilin, proteoglycan-like sulfated glycoprotein // 12 D1|12 // 170721	NM_130887 // RefSeq // Mus musculus papilin, proteoglycan-like sulfated glycoprotein (Papln), mRNA. // chr12 // 100 // 93 // 28 // 28 // 0 /// ENSMUST00000021646 // ENSEMBL // papilin precursor gene:ENSMUSG00000021223 // chr12 // 100 // 93 // 28 // 28 // 0 /// BC132475 // GenBank // Mus musculus papilin, proteoglycan-like sulfated glycoprotein, mRNA (cDNA clone MGC:164106 IMAGE:40130752), complet…	BC132475 // Q9EPX2	NM_130887 // Mm.133443 // brain| embryonic tissue| eye| inner ear| kidney| lung| mammary gland| skin| thymus| morula| fetus| neonate| juvenile| adult /// ENSMUST00000021646 // Mm.133443 // brain| embryonic tissue| eye| inner ear| kidney| lung| mammary gland| skin| thymus| morula| fetus| neonate| juvenile| adult /// BC132475 // Mm.133443 // brain| embryonic tissue| eye| inner ear| kidney| lung| ma…	NM_130887 // GO:0008152 // metabolic process // inferred from electronic annotation /// NM_130887 // GO:0010466 // negative regulation of peptidase activity // inferred from electronic annotation /// NM_130887 // GO:0010951 // negative regulation of endopeptidase activity // inferred from electronic annotation /// ENSMUST00000021646 // GO:0008152 // metabolic process // inferred from electronic a…	NM_130887 // GO:0005576 // extracellular region // inferred from electronic annotation /// NM_130887 // GO:0005578 // proteinaceous extracellular matrix // inferred from electronic annotation /// NM_130887 // GO:0005604 // basement membrane // inferred from direct assay /// NM_130887 // GO:0031012 // extracellular matrix // inferred from electronic annotation /// ENSMUST00000021646 // GO:0005576 …	NM_130887 // GO:0004222 // metalloendopeptidase activity // inferred from electronic annotation /// NM_130887 // GO:0004867 // serine-type endopeptidase inhibitor activity // inferred from electronic annotation /// NM_130887 // GO:0008233 // peptidase activity // inferred from electronic annotation /// NM_130887 // GO:0008237 // metallopeptidase activity // inferred from electronic annotation ///…	---	---
10427624	Ugt3a1	NM_207216	6.78284e-06	0.538974	-1.85538	AD down vs AI	chr15	+	9240232	9244240	NM_207216 // Ugt3a1 // UDP glycosyltransferases 3 family, polypeptide A1 // 15 A1|15 // 105887 /// NM_144845 // Ugt3a2 // UDP glycosyltransferases 3 family, polypeptide A2 // 15 A1|15 // 223337 /// ENSMUST00000022861 // Ugt3a1 // UDP glycosyltransferases 3 family, polypeptide A1 // 15 A1|15 // 105887 /// ENSMUST00000072403 // Ugt3a2 // UDP glycosyltransferases 3 family, polypeptide A2 // 15 A1|15…	NM_207216 // RefSeq // Mus musculus UDP glycosyltransferases 3 family, polypeptide A1 (Ugt3a1), mRNA. // chr15 // 100 // 100 // 31 // 31 // 0 /// NM_144845 // RefSeq // Mus musculus UDP glycosyltransferases 3 family, polypeptide A2 (Ugt3a2), mRNA. // chr15 // 68 // 100 // 21 // 31 // 0 /// ENSMUST00000022861 // ENSEMBL // UDP-glucuronosyltransferase 3A1 gene:ENSMUSG00000072664 // chr15 // 100 // …	NM_207216 // Q3UP75 /// NM_144845 // Q8JZZ0 /// NM_144845 // Q8BRY7 /// BC025940 // Q3UP75 /// BC022134 // Q8JZZ0 /// BC022134 // Q8BRY7	NM_144845 // Mm.422853 // extraembryonic tissue| eye| heart| kidney| liver| spleen| fetus| neonate| juvenile| adult /// ENSMUST00000072403 // Mm.422853 // extraembryonic tissue| eye| heart| kidney| liver| spleen| fetus| neonate| juvenile| adult /// BC022134 // Mm.422853 // extraembryonic tissue| eye| heart| kidney| liver| spleen| fetus| neonate| juvenile| adult /// ENSMUST00000058565 // Mm.422853…	NM_207216 // GO:0008150 // biological_process // no biological data available /// NM_207216 // GO:0008152 // metabolic process // inferred from electronic annotation /// NM_144845 // GO:0008150 // biological_process // no biological data available /// NM_144845 // GO:0008152 // metabolic process // inferred from electronic annotation /// ENSMUST00000022861 // GO:0008150 // biological_process // n…	NM_207216 // GO:0005575 // cellular_component // no biological data available /// NM_207216 // GO:0016020 // membrane // inferred from electronic annotation /// NM_207216 // GO:0016021 // integral to membrane // inferred from electronic annotation /// NM_144845 // GO:0005575 // cellular_component // no biological data available /// NM_144845 // GO:0016020 // membrane // inferred from electronic a…	NM_207216 // GO:0003674 // molecular_function // no biological data available /// NM_207216 // GO:0015020 // glucuronosyltransferase activity // inferred from electronic annotation /// NM_207216 // GO:0016740 // transferase activity // inferred from electronic annotation /// NM_207216 // GO:0016757 // transferase activity, transferring glycosyl groups // inferred from electronic annotation /// NM…	---	ENSMUST00000022861 // Pfam // IPR007235 // Glycosyltransferase 28, C-terminal /// ENSMUST00000072403 // Pfam // IPR007235 // Glycosyltransferase 28, C-terminal /// ENSMUST00000058565 // Pfam // IPR002213 // UDP-glucuronosyl/UDP-glucosyltransferase
[truncated: 1,013 more rows]
